# Supplementary material for: Genetic structure in cultivated grapevines is linked to geography and human selection
Source: BMC Plant Biol. 2013 Feb 8;13:25. doi: 10.1186/1471-2229-13-25 (PMC3598926; doi:10.1186/1471-2229-13-25)
Supplement: Additional file 1: Table S1 — List of the 2096 genotypes (introduction and variety names, cultivar code) and their main characteristics (geographic origin, utility, sex, skin color, flesh color, berry flavor and seeds). [file 1471-2229-13-25-S1.xls]

## Sheet: data
	Supplementary Table S1
	List of the 2096 genotypes (introduction and variety names, cultivar code) and their main characteristics (geographic origin, utility, sex, skin color, flesh color, berry flavor and seeds)
N	Introduction Code	Introduction Name	Cultivar Code	Cultivar Name	Country of origin	Geographic sub-group	Geographic Group	Utility	Sex	Skin Colour	Flesh Colour	Berry Flavour	Seeds
973	2076Mtp1	A Kalatchel	2076	A Kalatchel	IRN	MEAS	MFEAS	WT	H	B	NoC	No	SD
795	2363Mtp1	Abbuoto	2363	Abbuoto	ITA	ITAP	ITAP	W	H	N	NoC	No	SD
1129	1748Mtp1	Abdjouch	1748	Abdjouch	AFG	FEAS	MFEAS	T	F	B	NoC	No	SD
410	299Mtp1	Gamay d'Orléans n°1	299	Abondance	FRA	WEUR	WCEUR	W	H	N	NoC	No	SD
1255	1553Mtp2	Abondant blanc	1553	Abondant	FRA	WEUR	WCEUR	W	H	B	NoC	No	SD
1022	1992Mtp1	Abouhou	1992	Abouhou	MAR	MAGH	MAGH	T	F	N	NoC	No	SD
344	354Mtp2	Beaujolais clone 2	354	Abouriou	FRA	WEUR	WCEUR	W	H	N	NoC	No	SD
417	2991Mtp1	Achlamiche	2991	Achlamiche	SYR	NEAS	EMCA	T	H	B	NoC	No	SD
945	2114Mtp1	Adici	2114	Adissi	ARM	CAUC	EMCA	W	H	N	NoC	No	SD
75	814Mtp1	Admirable de Courtiller	814	Admirable de Courtiller	FRA	WEUR	WCEUR	T	H	B	NoC	No	SD
842	2281Mtp1	Aetonychi blanc	2281	Aetonychi lefko	GRC	BALP	BALK	T	H	B	NoC	No	SD
1120	1764Mtp2	Rhazaki rouge	1764	Aetonychi mavro	GRC	BALP	BALK	T	H	N	NoC	No	SD
218	57Mtp1	Afarta pobres	57	Afarta pobres	ESP	IBER	IBER	T	H	NR	NoC	No	SD
1676	0Mtp639	Lesnoy	1563	Ag isioum	URS	RUUK	RUUK	W	H	B	NoC	No	SD
902	2189Mtp1	Agadaï	2189	Agadaï	RUS	RUUK	RUUK	T	H	B	NoC	No	SD
750	2428Mtp1	Agapanthe	2428	Agapanthe	FRA	WEUR	WCEUR	T	H	Rs	NoC	No	SD
1092	1816Mtp2	Agiorgitico noir	1816	Aghiorgitiko	GRC	BALP	BALK	W	H	N	NoC	No	SD
1426	1259Mtp1	Aglianico	1259	Aglianico	ITA	ITAP	ITAP	W	H	N	NoC	No	SD
1693	0Mtp601	Kokinovostitsa noir	3386	Agoumastos	GRC	BALP	BALK	W	H	Rs	NoC	No	SD
1062	1898Mtp1	Agourane	1898	Agourane	DZA	MAGH	MAGH	WT	H	B	NoC	No	SD
1019	1997Mtp1	Aguyar	1997	Aguyar	MAR	MAGH	MAGH	T	H	N	NoC	No	SD
60	848Mtp1	Santa Morena	2628	Ahmar Derani	SYR	NEAS	EMCA	T	H	Rg	NoC	No	SD
976	2073Mtp1	Ahmeh Sal 9	2073	Ahmeh Sal à pépin	IRN	MEAS	MFEAS	T	H	B	NoC	No	SD
423	2982Mtp1	Ahmeh Sal	2982	Ahmeh Sal apyrène	IRN	MEAS	MFEAS	T	H	B	NoC	No	SL
127	710Mtp3	Ahmeur bou Ahmeur	710	Ahmeur bou Ahmeur	DZA	MAGH	MAGH	T	H	Rg	NoC	No	SD
300	422Mtp1	Ahumat	422	Ahumat	FRA	WEUR	WCEUR	W	H	B	NoC	No	SD
481	2896Mtp1	Aïbatly	2896	Aïbatly	UKR	RUUK	RUUK	W	F	B	NoC	No	SD
1548	1010Mtp2	Aïda	1010	Aïda = Pirovano 233	ITA	ITAP	ITAP	T	H	N	NoC	No	SD
1110	1788Mtp1	Aïdani mavro	1788	Aïdani mavro	GRC	BALP	BALK	W	H	N	NoC	No	SD
1058	1901Mtp1	Aïn el bouma	1901	Aïn el Bouma	DZA	MAGH	MAGH	T	H	B	NoC	No	SD
1326	1423Mtp2	Airen	1423	Airén	ESP	IBER	IBER	WT	H	B	NoC	No	SD
479	2898Mtp1	Ak schekerek	2898	Ak chekerek	TKM	FEAS	MFEAS	T	H	B	NoC	No	SD
480	2897Mtp1	Ak ouzioum tapapskii	2897	Ak ouzioum tagapskii	RUS	RUUK	RUUK	W	H	B	NoC	No	SD
190	626Mtp1	Akiki	626	Akiki	GRC	BALP	BALK	T	H	Rs	NoC	No	SD
422	2983Mtp1	Aklik	2983	Aklyk jaune	MDA	RUUK	RUUK	W	H	B	NoC	No	SD
1097	1809Mtp1	Akominato	1809	Akominato	GRC	BALP	BALK	WT	F	NR	NoC	No	SD
1009	2010Mtp1	Alabar noir	2010	Alabar	FRA	WEUR	WCEUR	W	H	N	NoC	No	SD
1221	1605Mtp1	Alanttermö feher	1605	Alanttermö	ROU	EEUR	BALK	W	H	B	NoC	No	SD
1303	1478Mtp1	Subirat Parent	1449	Alarije	ESP	IBER	IBER	W	H	B	NoC	No	SD
277	44Mtp1	Alba impuntotato	44	Alba imputotato	ROU	EEUR	BALK	W	F	B	NoC	No	SD
1538	1020Mtp1	Alba Magna	1020	Alba magna = Pirovano 283	ITA	ITAP	ITAP	T	H	B	NoC	No	SD
611	2700Mtp1	Albalonga	2700	Albalonga = Würzburg B 51-2-1	DEU	CEUR	WCEUR	W	H	B	NoC	Aro	SD
805	2342Mtp1	Albaranzeuli bianco	2342	Albaranzeuli bianco	ITA	ITAP	ITAP	W	H	B	NoC	No	SD
1994	0Mtp13	Albaranzeuli bianco	3566	Albaranzeuli bianco faux (Collection Cagliari)	ITA	ITAP	ITAP	W	H	B	NoC	No	SD
776	2390Mtp1	Albarola	2390	Albarola	ITA	ITAP	ITAP	WT	H	B	NoC	No	SD
1344	1373Mtp4	Albillo temprano	1373	Albillo	ESP	IBER	IBER	T	H	B	NoC	No	SD
1220	1606Mtp1	Albourlah	1606	Alburla	UKR	RUUK	RUUK	WT	H	Rs	NoC	No	SD
1497	109Mtp4	Aleatico n°1	109	Aléatico	FRA	WEUR	WCEUR	WT	H	N	NoC	Mus	SD
1304	1477Mtp2	Aledo	1477	Aledo	ESP	IBER	IBER	T	H	B	NoC	No	SD
730	2500Mtp1	Alexandroouli	2500	Alexandroouli	GEO	CAUC	EMCA	W	H	N	NoC	No	SD
247	50Mtp1	Alfrocheiro	50	Alfrocheiro preto	PRT	IBER	IBER	W	H	N	NoC	No	SD
502	2858Mtp1	Alia boka	2858	Alia boka	UZB	FEAS	MFEAS	T	F	Rg	NoC	No	SD
1910	0Mtp16	Alicante blanc (par erreur)	3257	Alicante blanc faux	ESP	IBER	IBER	W		N	NoC	No	SD
1952	0Mtp15	Alicante	3195	Alicante branco type 2	PRT	IBER	IBER	WT	H	B	NoC	No	SD
244	514Mtp4	Alicante Bouschet	514	Alicante Henri Bouschet	FRA	WEUR	WCEUR	W	H	N	col	No	SD
1002	202Mtp4	Aligoté	202	Aligoté	FRA	WEUR	WCEUR	W	H	B	NoC	No	SD
232	54Mtp1	Almafre	54	Almafra	PRT	IBER	IBER	W	H	B	NoC	No	SD
103	755Mtp1	Alnwick seedling	755	Alnwick seedling	GBR	WEUR	WCEUR	T	F	N	NoC	Aro	SD
189	627Mtp1	Alphonse Lavallée	627	Alphonse Lavallée	FRA	WEUR	WCEUR	T	H	N	NoC	No	SD
1163	167Mtp15	Altesse	167	Altesse	FRA	WEUR	WCEUR	W	H	B	NoC	No	SD
1875	0Mtp1748	Alval 1080	3033	Alval	FRA	WEUR	WCEUR	T	H	N	NoC	No	SD
1301	1481Mtp5	Alvarelhao noir	1481	Alvarelhão	PRT	IBER	IBER	W	H	N	NoC	No	SD
228	55Mtp1	Alvarinho	55	Alvarinho	PRT	IBER	IBER	W	H	B	NoC	No	SD
1	Autre-55Mtp2	Impureté dans variété 0055	3369	Alvarinho faux	PRT	IBER	IBER	W	H	B	NoC	No	SD
442	2957Mtp1	Alvina (famille 1)	2957	Alvina	FRA	WEUR	WCEUR	T	H	N	NoC	No	SL
421	2985Mtp1	Amaral blanc	2985	Amaral branco	PRT	IBER	IBER	W	H	B	NoC	No	SD
416	2993Mtp1	Ambary	2993	Ambary	ARM	CAUC	EMCA	T	F	B	NoC	No	SD
180	636Mtp1	Ahmed (ou Ali)	1892	Amessasse	DZA	MAGH	MAGH	W	H	B	NoC	No	SD
1077	1840Mtp1	Amigne	1840	Amigne	CHE	CEUR	WCEUR	W	H	B	NoC	No	SD
1001	2030Mtp1	Amokrane (Kabylie)	2030	Amokrane	DZA	MAGH	MAGH	T	H	B	NoC	No	SD
420	2988Mtp1	Ampelakiotiko galano	2988	Ampelakiotico galano	GRC	BALP	BALK	W	H	N	NoC	No	SD
1818	0Mtp27	Anab E Shabi	3671	Anab-e-Shabi	IND	FEAS	MFEAS	T	H	B	NoC		SD
989	2049Mtp2	Ancellotta	2049	Ancellota	ITA	ITAP	ITAP	W	H	N	NoC	No	SD
211	592Mtp1	Ancorat	592	Ancorat	ZAF	NEWO	NEWO	W	H	B	NoC	No	SD
216	581Mtp1	Aneb ben Koreli de Sidi bou Médine	581	Aneb ben Koreli	DZA	MAGH	MAGH	W	H	B	NoC	No	SD
1063	1897Mtp2	Aneb bou Bezoul	1897	Aneb bou Bezzoul	DZA	MAGH	MAGH	T	H	B	NoC	No	SD
217	580Mtp1	Aneb el Amar	580	Aneb el Amar	DZA	MAGH	MAGH	T	F	N	NoC	No	SD
24	961Mtp1	Angelo Longo	961	Angelo Longo = Pirovano 101	ITA	ITAP	ITAP	T	H	Rs	NoC	No	SD
43	870Mtp1	Angelo Pirovano	870	Angelo Pirovano = Pirovano 2	ITA	ITAP	ITAP	T	H	Rs	NoC	No	SD
1360	1347Mtp2	Angiola	1347	Angiola	ITA	ITAP	ITAP	T	H	B	NoC	No	SD
215	582Mtp2	Anna Maria	582	Annamaria	ITA	ITAP	ITAP	T	H	B	NoC	Mus	SD
1385	1307Mtp1	Insolia	1307	Ansonica	ITA	ITAP	ITAP	WT	H	B	NoC	No	SD
319	403Mtp1	Aouillat	403	Aouillat	FRA	WEUR	WCEUR	W	F	B	NoC	No	SD
418	2990Mtp1	Apyrène de Ruse	2990	Apyrène de Roussé	BGR	EEUR	BALK	T	H	B	NoC	No	SL
946	2113Mtp1	Aragatzi	2113	Aragatzi	ARM	CAUC	EMCA	T	F	Rs	NoC	No	SD
1098	1805Mtp1	Araklinos	1805	Araklinos	GRC	BALP	BALK	W	H	N	NoC	No	SD
729	2503Mtp1	Aracseni tcherni	2503	Arakseni tcherni	ARM	CAUC	EMCA	T	H	N	NoC	No	SD
831	22Mtp2	Aramon noir n°1	22	Aramon	FRA	WEUR	WCEUR	W	H	N	NoC	No	SD
234	543Mtp1	Aramon blanc de la Calmette	543	Aramon blanc de la Calmette	FRA	WEUR	WCEUR	W	F	B	NoC	No	SD
485	2889Mtp1	Aranel (famille 1)	2889	Aranel	FRA	WEUR	WCEUR	W	H	B	NoC	No	SD
1213	1618Mtp1	Aranka	1618	Aranyka sarga	HUN	EEUR	BALK	W	H	B	NoC	No	SD
1026	1984Mtp1	Ararati	1984	Ararati	ARM	CAUC	EMCA	T	H	B	NoC	No	SD
895	219Mtp4	Arbane	219	Arbane	FRA	WEUR	WCEUR	W	H	B	NoC	No	SD
432	2970Mtp1	Ardona (famille 1)	2970	Ardona = INRA 605-8	FRA	WEUR	WCEUR	T	H	NR	NoC	No	SD
294	431Mtp1	Ardonnet	431	Ardonnet	FRA	WEUR	WCEUR	W	F	N	NoC	No	SD
728	2504Mtp1	Areni noir	2504	Areni tchernii	GEO	CAUC	EMCA	W	H	N	NoC	No	SD
676	261Mtp7	Médoc blanc (par erreur)	261	Argant	FRA	WEUR	WCEUR	W	H	N	NoC	No	SD
1885	0Mtp1726	Argemusa	3302	Argemusa	ESP	IBER	IBER	W	H	B	NoC	No	SD
1795	0Mtp33	Argentina	3606	Argentina	ARG	NEWO	NEWO	T		Rs			SL
584	2747Mtp1	Arinarnoa	2747	Arinarnoa	FRA	WEUR	WCEUR	W	H	N	NoC	No	SD
1329	1419Mtp1	Ariño	1419	Ariño	ESP	IBER	IBER	W	H	N	NoC	No	SD
1272	1527Mtp1	Arinto	1527	Arinto do Dão	PRT	IBER	IBER	W	H	B	NoC	No	SD
1788	0Mtp34	Arinto Douro	3368	Arinto do Douro	PRT	IBER	IBER	W		B	NoC	No	SD
1781	0Mtp36	Arinto tinto	3364	Arinto tinto (Collection Soares Franco)	PRT	IBER	IBER	W	H	N			SD
1976	3038Mtp1	Arizul blanc	3038	Arizul	ARG	NEWO	NEWO	T		B	NoC	No	SL
186	62Mtp1	Armas	62	Armas	ROU	EEUR	BALK	WT	H	B	NoC	No	SD
854	2267Mtp1	Armenia	2267	Armenia	ARM	CAUC	EMCA	T	H	N	NoC	No	SD
478	2899Mtp1	Ara hirna	2899	Arna-guirna	AZE	CAUC	EMCA	W	F	B	NoC	No	SD
775	2391Mtp1	Arneis	2391	Arneis	ITA	ITAP	ITAP	W	H	B	NoC	No	SD
1526	1051Mtp1	Aromatica	1051	Aromatica = Pirovano 393	ITA	ITAP	ITAP	T	H	B	NoC	Mus	SD
1905	0Mtp1621	Aromatica	3621	Aromatica rose (Collection Bordeaux)			nondet	T		Rs	NoC		SD
205	601Mtp1	Arom riesling	601	Aromriesling	FRA	WEUR	WCEUR	W	H	B	NoC	Aro	SD
1511	1080Mtp1	Arpad	1080	Arpad = Evêque Prohaszka	HUN	EEUR	BALK	T	H	B	NoC	Mus	SD
585	2746Mtp1	Arriloba	2746	Arriloba	FRA	WEUR	WCEUR	W	H	B	NoC	No	SD
312	410Mtp2	Arrouya	410	Arrouya	FRA	WEUR	WCEUR	W	H	N	NoC	No	SD
316	406Mtp3	Arrufiat	406	Arrufiac	FRA	WEUR	WCEUR	W	H	B	NoC	No	SD
794	2364Mtp1	Arvesiniadu	2364	Arvesiniadu	ITA	ITAP	ITAP	WT	H	B	NoC	No	SD
1758	0Mtp42	Arvina di Petralia	3634	Arvina di Petralia	ARG	NEWO	NEWO	W	H	B	NoC		SD
1080	1837Mtp4	Petite Arvine	1837	Arvine	CHE	CEUR	WCEUR	W	H	B	NoC	No	SD
125	721Mtp1	Ascot Citronelle	721	Ascott Citronelle	GBR	WEUR	WCEUR	T	H	B	NoC	Mus	SD
965	2088Mtp1	Askari	2081	Askari	IRN	MEAS	MFEAS	T	H	N	NoC	No	SD
968	2083Mtp1	Askudi	2083	Askudi	IRN	MEAS	MFEAS	WT	H	B	NoC	No	SD
1143	1728Mtp1	Asmi assouad	1728	Asmi noir	LBN	NEAS	EMCA	T	H	N	NoC	No	SD
1370	1332Mtp2	Asprino	1332	Asprinio	ITA	ITAP	ITAP	WT	F	B	NoC	No	SD
1743	0Mtp46	Asprinio	3243	Asprinio faux	ITA	ITAP	ITAP	W	H	B	NoC		SD
1105	1799Mtp1	Asproudi de Santoni	1799	Asprouda de Santorini	GRC	BALP	BALK	W	H	B	NoC	No	SD
1737	0Mtp47	Asprouda Patron blanc	3394	Asprouda Patron	GRC	BALP	BALK	W		B	NoC		SD
214	583Mtp1	Assali al arous	583	Assali al arous	LBN	NEAS	EMCA	T	H	B	NoC	No	SD
219	579Mtp4	Pendure amarela	579	Assario (1)	PRT	IBER	IBER	W	H	B	NoC	No	SD
222	575Mtp1	Assario blanc	575	Assario (2)	PRT	IBER	IBER	T	F	B	NoC	No	SD
139	68Mtp1	Assario noir	68	Assario tinto (Collection Soares Franco)	PRT	IBER	IBER	W	H	N	NoC	No	SD
1753	0Mtp43	Asli 2	1918	Asseli	TUN	MAGH	MAGH			B	NoC		SD
415	2994Mtp1	Assouad Afranji	2994	Assouad afranji	SYR	NEAS	EMCA	T	H	N	NoC	No	SD
616	2695Mtp1	Assouad Anouni	2695	Assouad anouni	SYR	NEAS	EMCA	T	H	N	NoC	No	SD
225	564Mtp1	Assouad karech	564	Assouad karech	LBN	NEAS	EMCA	W	H	N	NoC	No	SD
1975	0Mtp1415	Assouad Koupti	3220	Assouad Koupti	SYR	NEAS	EMCA	W	H	N			SD
1154	1695Mtp1	Assoued kere	1695	Assoued kere	ISR	NEAS	EMCA	T	H	B	NoC	No	SD
414	2995Mtp1	Assouad abou khislé	2995	Asswad Abou Khislé	SYR	NEAS	EMCA	T	F	N	NoC	No	SD
727	2505Mtp1	Assylkara	2505	Assyl kara	RUS	RUUK	RUUK	W	H	N	NoC	No	SD
1107	1793Mtp1	Athiri blanc	1793	Athiri	GRC	BALP	BALK	WT	H	B	NoC	No	SD
407	3002Mtp1	Athiri blanc	3002	Athiri lefko	GRC	BALP	BALK	WT	H	B	NoC	No	SD
405	3004Mtp1	Atomic (Cuartel 3)	3004	Atomic	ARG	NEWO	NEWO	T	H	N	NoC	No	SD
406	3003Mtp1	Atomic (Cuartel 1)	3003	Atomic apyrène	ARG	NEWO	NEWO	W	H	N	NoC	No	SL
404	3005mtp1	Attica seedless	3005	Attiki	GRC	BALP	BALK	T	H	N	NoC	No	SL
105	751Mtp1	Attila	751	Attila	HUN	EEUR	BALK	T	H	B	NoC	Mus	SD
15	980Mtp1	Attilio Ragioneri	980	Attilio Ragioneri = Pirovano 150	ITA	ITAP	ITAP	T	H	B	NoC	No	SD
465	291Mtp2	Aubin	291	Aubin	FRA	WEUR	WCEUR	W	H	B	NoC	No	SD
379	313Mtp1	Blanc d'Euvezin	313	Aubin vert	FRA	WEUR	WCEUR	W	H	B	NoC	No	SD
248	49Mtp1	Aubun	49	Aubun	FRA	WEUR	WCEUR	W	H	N	NoC	No	SD
1688	0Mtp61	Augusta blanc	3208	Augusta (Neagu-Georgescu)	ROU	EEUR	BALK	T	H	B	NoC	No	SD
25	960Mtp1	Aurora	960	Aurora = Pirovano 100	ITA	ITAP	ITAP	T	H	B	NoC	No	SD
1889	0Mtp1720	Aurora blanc = CG 91-560		Aurora faux (Collection Mendoza)	ARG	NEWO	NEWO	T	H	B	NoC	Mus	SD
1835	0Mtp226	Chasselas blanc 44 A.F.	3487	Autofécondation Chasselas n°44	FRA	WEUR	WCEUR	W	H	Rs	NoC	No	SD
1834	0Mtp228	Chasselas blanc 56 A.F.	3489	Autofécondation Chasselas n°56	FRA	WEUR	WCEUR	W	H	B	NoC	No	SD
1833	0Mtp229	Chasselas blanc 59 A.F.	3490	Autofécondation Chasselas n°59	FRA	WEUR	WCEUR	W	H	B	NoC	No	SD
1832	0Mtp230	Chasselas blanc 65 A.F.	3491	Autofécondation Chasselas n°65	FRA	WEUR	WCEUR	W	H	B	NoC	No	SD
1831	0Mtp231	Chasselas blanc 71 A.F.	3492	Autofécondation Chasselas n°71	FRA	WEUR	WCEUR	W	H	B	NoC	No	SD
1829	0Mtp242	Chasselas rose II.A.18 A.F.	3493	Autofécondation Chasselas rose n°18	FRA	WEUR	WCEUR	W	H	Rs	NoC	No	SD
1828	0Mtp243	Chasselas rose II.A.19 A.F.	3494	Autofécondation Chasselas rose n°19	FRA	WEUR	WCEUR	W	H	Rs	NoC	No	SD
1913	0Mtp1593	Italia AF 120	3567	Autofécondation Italia n°120	ITA	ITAP	ITAP	T		B	NoC		SD
2078	0Mtp1035	Sauvignon 106 A.F.	3495	Autofécondation Sauvignon n°106	FRA	WEUR	WCEUR	W	H	B	NoC	No	SD
2077	0Mtp1036	Sauvignon 91 A.F.	3496	Autofécondation Sauvignon n°91	FRA	WEUR	WCEUR	W	H	B	NoC	No	SD
1956	0mtp1486	A.F. Syrah	3497	Autofécondation Syrah 1992	FRA	WEUR	WCEUR	W					SD
1957	0mtp1485	A.F. Viognier	3498	Autofécondation Viognier 1992	FRA	WEUR	WCEUR	W					SD
451	2943Mtp1	Autumn black	2943	Autumn black	USA	NEWO	NEWO	T	H	N	NoC	No	SD
482	2893Mtp2	Corrin Seedless	2944	Autumn seedless	USA	NEWO	NEWO	T	H	B	NoC	No	SL
545	279Mtp2	Auxerrois blanc	279	Auxerrois	FRA	WEUR	WCEUR	W	H	B	NoC	No	SD
889	2218Mtp1	Avarengo	2218	Avarengo	ITA	ITAP	ITAP	WT	H	N	NoC	No	SD
731	2499Mtp1	Avassirkhva	2499	Avassirkhva	GEO	CAUC	EMCA	W	H	B	NoC	No	SD
520	2830Mtp1	Avesso	2830	Avesso	PRT	IBER	IBER	W	H	B	NoC	No	SD
1121	1761Mtp1	Avgoulato	1761	Avgoulato	GRC	BALP	BALK	T	F	B	NoC	No	SD
1681	0Mtp63	Avgoulato white	3143	Avgoulato faux	CYP	BALP	BALK		H	B	NoC	No	SD
1675	0Mtp64	Avgoustiatis noir	1791	Avgoustiatis	GRC	BALP	BALK		H	N		No	SD
1671	0Mtp65	Azal branco	3202	Azal branco faux	PRT	IBER	IBER	W		B	NoC	No	SD
1013	2003Mtp1	Azizi el Jaïa	2003	Azizi el Jaïa	MAR	MAGH	MAGH	T	H	B	NoC	No	SD
229	557Mtp1	Azougagh	557	Azougah	MAR	MAGH	MAGH	T	H	Rs	NoC	No	SD
1895	0Mtp1676	B 40-97	3617	B 40-97 (Ramming)	USA	NEWO	NEWO	T	H	B	NoC	Mus	SL
403	3007Mtp1	Babeasca gris	3007	Babeasca gris	ROU	EEUR	BALK	W	H	G	NoC	No	SD
1454	1226Mtp4	Koptchak	1226	Babeasca neagra	ROU	EEUR	BALK	W	H	N	NoC	No	SD
600	2725Mtp1	Bacchus	2725	Bacchus = Geilweilerhof 33-29-133	DEU	CEUR	WCEUR	W	H	B	NoC	No	SD
80	801Mtp1	Bacchus Bidault	801	Bacchus Bidault	FRA	WEUR	WCEUR	WT	H	N	NoC	No	SD
891	220Mtp1	François noir	220	Bachet	FRA	WEUR	WCEUR	W	H	N	NoC	No	SD
69	82Mtp1	Badacsonyi somszölö	82	Badacsonyi Somzölö	HUN	EEUR	BALK	WT	H	B	NoC	No	SD
1653	0Mtp69	Badagui	3670	Badagui noir	GEO	CAUC	EMCA	W		N	NoC	No	SD
1280	1509Mtp1	Poeirinha	1509	Baga	PRT	IBER	IBER	W	H	N	NoC	No	SD
850	2271Mtp2	Baïan chirei	2271	Baïan Schirei	AZE	CAUC	EMCA	W	H	B	NoC	No	SD
1235	1580Mtp3	Weisser Augster	1580	Bajor kék	HUN	EEUR	BALK	W	F	N	NoC	No	SD
402	3008Mtp1	Bakarka	3008	Bakarka	HUN	EEUR	BALK	W	H	B	NoC	No	SD
536	2809Mtp1	Bakator kek	2809	Bakator kek	HUN	EEUR	BALK	W	F	N	NoC	No	SD
1218	1608Mtp1	Bakator piros rouge	1608	Bakator piros	HUN	EEUR	BALK	WT	F	Rs	NoC	No	SD
1647	0Mtp71	Bakator Tüdöszinü (par erreur)	3244	Bakator Tüdöszinü faux	HUN	EEUR	BALK		F	B	NoC	No	SD
537	2807Mtp1	Balaton kincse	2807	Balaton kincse	HUN	EEUR	BALK	W	H	B	NoC	No	SD
1068	1888Mtp1	Balbut	1888	Balbut bijeli	YUG	BALP	BALK	T	H	B	NoC	No	SD
534	2811Mtp1	Balint	2811	Balint	HUN	EEUR	BALK	W	F	B	NoC	No	SD
1155	1690Mtp2	Balluti	1690	Balouti	ISR	NEAS	EMCA	T	H	N	NoC	No	SD
1644	0Mtp72	Balouti	3237	Balouti (Abbaye de Latroun)	ISR	NEAS	EMCA	T	H
413	2996Mtp1	Balouzme	2996	Balouzme	SYR	NEAS	EMCA	T	F	B	NoC	No	SD
401	3009Mtp1	Balsamina	3009	Balsamina (Collection Oberlin)	ITA	ITAP	ITAP	W	H	B	NoC	No	SD
372	321Mtp1	Balzac blanc	321	Balzac blanc	FRA	WEUR	WCEUR	W	H	B	NoC	No	SD
1225	1599Mtp1	Banati Rizling	1599	Banati Rizling	ROU	EEUR	BALK	WT	H	B	NoC	No	SD
272	453Mtp5	Malpé	3105	Baral	FRA	WEUR	WCEUR	W	H	N	NoC	No	SD
457	2931Mtp1	Szürke Baratcsuha	2931	Baratcsuha szürke	HUN	EEUR	BALK	W	H	G	NoC	No	SD
1444	1239Mtp1	Barbera	1239	Barbera	ITA	ITAP	ITAP	W	H	N	NoC	No	SD
774	2392Mtp1	Barbera bianca	2392	Barbera bianca	ITA	ITAP	ITAP	W	H	B	NoC	No	SD
1874	0Mtp1755	Barbera selvatico (Grosseto) 13/A	3320	Barbera selvatico del Grosseto	ITA	ITAP	ITAP	W				No	SD
1277	1511Mtp2	Barcelo (du Dâo)	1511	Barcello	PRT	IBER	IBER	W	H	B	NoC	No	SD
67	835Mtp1	Barducis	835	Barducis	FRA	WEUR	WCEUR	T	H	B	NoC	No	SD
1437	1247Mtp1	Baresan	1766	Baresana = Korithi aspro	ITA	ITAP	ITAP	T	H	B	NoC	No	SD
1873	0Mtp1756	Barghigiana (Lucca) 14/A	3321	Barghigiana	ITA	ITAP	ITAP			N			SD
883	2225Mtp3	Barlinka 2	2225	Barlinka	ZAF	NEWO	NEWO	T	H	N	NoC	No	SD
328	380Mtp1	Baroque	380	Baroque	FRA	WEUR	WCEUR	W	H	B	NoC	No	SD
483	2890Mtp1	Baserri	2890	Baserri	FRA	WEUR	WCEUR	W	H	B	NoC	No	SD
237	53Mtp2	Basicata	53	Basicata	ROU	EEUR	BALK	W	H	B	NoC	No	SD
832	2298Mtp2	Om reu	53	Basicata	ROU	EEUR	BALK	W	H	B	NoC	No	SD
31	938Mtp1	Basile Logothetis	938	Basile Logothetis = Pirovano 77	ITA	ITAP	ITAP	T	H	B	NoC	No	SL
1223	1600Mtp2	Basilicumtraube	1600	Basilicumtraube	DEU	CEUR	WCEUR	WT	H	B	NoC	Aro	SD
4	Autre-260MTP28	Impureté dans variété 0260	3375	Bastardo dos frades de Bolonio	PRT	IBER	IBER	W	H	N	NoC	No	SD
1620	0Mtp81	Bastardo espanhol noir	3193	Bastardo espanhol	PRT	IBER	IBER	WT		N		No	SD
1478	1184Mtp1	Bastardo Magaratchskii	1184	Bastardo Magaratchskii	UKR	RUUK	RUUK	W	H	N	NoC	No	SD
1116	1777Mtp1	Batiki	1777	Batiki	GRC	BALP	BALK	WT	H	B	NoC	No	SD
295	42MTP1	Batoca blanc	42	Batoca	PRT	IBER	IBER	W	H	B	NoC	No	SD
2	Autre-42Mtp1	Impureté dans variété 0371	3370	Batoca faux	PRT	IBER	IBER	W	H	B	NoC	No	SD
399	3010Mtp1	Battraube	3010	Battraube	AUT	CEUR	WCEUR	W	H	N	NoC	No	SD
877	2236Mtp1	Batuta neagra	2236	Batuta neagra	ROU	EEUR	BALK	WT	H	N	NoC	No	SD
1245	156Mtp1	Baxtiori	156	Baxtiori	UZB	FEAS	MFEAS	W	H	B	NoC	No	SD
1128	1749Mtp1	Bayad	1749	Bayad	YEM	MEAS	MFEAS	T	H	B	NoC	No	SL
412	2997Mtp1	Bayadi	2997	Bayadi de Syrie	SYR	NEAS	EMCA	T	H	B	NoC	No	SD
411	2998Mtp1	Bayadi	2998	Bayadi du Liban	LBN	NEAS	EMCA	T	H	B	NoC	No	SD
1248	1564Mtp1	BB 575-49 SRLH	1564	BB 575-49 SRLH	BEL	WEUR	WCEUR	T	H	Rs	NoC	No	SD
876	2237Mtp1	Beala Debela	2237	Beala debela	ROU	EEUR	BALK	W	F	B	NoC	No	SD
837	228Mtp1	Beaunoir	228	Beaunoir	FRA	WEUR	WCEUR	W	H	N	NoC	No	SD
897	2198MTP1	Vidal 83 T	2198	Beausoleil = Vidal 83 T	FRA	WEUR	WCEUR	W	H	B	NoC	No	SD
1082	1834MTP1	Beauty Seedless	1834	Beauty seedless	USA	NEWO	NEWO	T	H	N	NoC	No	SL
1608	0Mtp85	Bebas blanco	3668	Bebas blanco faux	AUS	NEWO	NEWO	W		N		No	SD
668	262Mtp1	Béclan petit	262	Béclan	FRA	WEUR	WCEUR	W	H	N	NoC	No	SD
948	2111Mtp1	Baitamouni	2111	Beitamouni	LBN	NEAS	EMCA	T	H	B	NoC	No	SD
1599	0Mtp87	Bekalny	3150	Bekalny	URS	RUUK	RUUK		F	N			SD
1593	0Mtp88	Belair	3039	Belair	ZAF	NEWO	NEWO	T	H	N	NoC	No	SD
1516	1073Mtp1	Cegled szepe	1073	Belle de Cegled	HUN	EEUR	BALK	T	H	Rs	NoC	No	SD
1591	0Mtp89	Belle Denise	3499	Belle Denise	FRA	WEUR	WCEUR	W	H	N		No	SD
2001	0Mtp1277	Bellevue	3040	Bellevue	ZAF	NEWO	NEWO	T	H	B	NoC	No	SD
119	732Mtp3	Impérial	732	Bellino	FRA	WEUR	WCEUR	T	F	N	NoC	No	SD
1365	1338Mtp1	Bellone	1338	Bellone	ITA	ITAP	ITAP	W	H	B	NoC	No	SD
1509	1082Mtp1	Bem Tabornok	1082	Bem tabornok = Général Bem	HUN	EEUR	BALK	T	H	N	NoC	No	SD
255	478Mtp1	Ben Suilah	478	Ben Suilah	TUN	MAGH	MAGH	W	H	N	NoC	No	SD
382	30Mtp6	Bénicarlo	30	Benicarlo	FRA	WEUR	WCEUR	W	H	N	NoC	No	SD
395	3018Mtp1	Beogradska rana	3018	Beogradska rana	SCG	BALP	BALK	T	H	B	NoC	No	SD
346	352MTP12	Béquignol gris	352	Béquignol	FRA	WEUR	WCEUR	W	H	N	NoC	No	SD
1242	1573Mtp1	Apro feher	1660	Berbecel	HUN	EEUR	BALK	W	H	B	NoC	No	SD
264	461Mtp1	Berdomenel	461	Berdomenel	FRA	WEUR	WCEUR	W	H	B	NoC	No	SD
1206	1629Mtp1	Beregis vörös	1629	Beregi rozsas	HUN	EEUR	BALK	W	H	Rs	NoC	No	SD
1938	0Mtp1534	Berkovsko cerno	3156	Berkovsko tcherno	RUS	RUUK	RUUK	W	H	N	NoC		SD
1432	1252Mtp2	Bermestia bianca	1252	Bermestia bianca	ITA	ITAP	ITAP	T	F	B	NoC	No	SD
498	2861Mtp1	Best's n°22	2861	Best's 22	AUS	NEWO	NEWO	W	H	N	NoC	No	SD
2082	0Mtp103	Best's C	3131	Best's C	AUS	NEWO	NEWO	W	H	NR	NoC	No	SD
2074	0Mtp105	Best's M	3132	Best's M	AUS	NEWO	NEWO	T	H	NR	NoC	No	SD
2073	0Mtp106	Best's N	3133	Best's N	AUS	NEWO	NEWO	W	H	B	NoC	No	SD
2066	0Mtp107	Best's Q	3134	Best's Q	AUS	NEWO	NEWO	W	H	B	NoC	No	SD
2052	0Mtp111	Best's R2 V73	3135	Best's R2 V73	AUS	NEWO	NEWO	W	H	NR	NoC	No	SD
2048	0Mtp112	Best's S	3136	Best's S	AUS	NEWO	NEWO	W	H	B	NoC	No	SD
962	2095Mtp1	Beylerce	2095	Beylerce	TUR	CAUC	EMCA	WT	H	B	NoC	No	SD
1056	1904Mtp1	Bezoul el Aouda	1904	Bezoul el Aouda	MAR	MAGH	MAGH	T	H	NR	NoC	No	SD
1050	1912Mtp1	Bezoul el Kedima	1912	Bezoul el Kedima	MAR	MAGH	MAGH	W	H	B	NoC	No	SD
1061	1899Mtp1	Bezoul el Kelba blanc	1899	Bezoul el Kelba	TUN	MAGH	MAGH	T	H	B	NoC	No	SD
1065	1894Mtp3	Bezoul el Khadem	1894	Bezoul el Khadem de Tunisie	TUN	MAGH	MAGH	T	H	NR	NoC	No	SD
1078	183Mtp2	Bia blanc	183	Bia	FRA	WEUR	WCEUR	W	H	B	NoC	No	SD
1250	1561MTP3	Bianco	1561	Bianchetta trevigiana	ITA	ITAP	ITAP	W	H	B	NoC	No	SD
993	2043Mtp1	Bianco d'Alessano	2043	Bianco d'Alessano	ITA	ITAP	ITAP	W	H	B	NoC	No	SD
1495	112Mtp1	Biancolella verace	112	Biancolella	ITA	ITAP	ITAP	W	H	B	NoC	No	SD
2023	0Mtp120	Biancolella verace (par erreur)	3246	Biancolella verace faux	ITA	ITAP	ITAP	W	H	B	NoC	No	SD
1491	115Mtp1	Biancone	115	Biancone	FRA	WEUR	WCEUR	W	H	B	NoC	No	SD
1494	113Mtp3	Biancu gentile	113	Biancu Gentile	FRA	WEUR	WCEUR	W	H	B	NoC	No	SD
2019	0Mtp121	Bianera	3180	Bianera	ITA	ITAP	ITAP	W		B	NoC	No	SD
134	696Mtp2	Bicane	696	Bicane			nondet	T	F	B	NoC	No	SD
726	2506Mtp1	Bichtii	2506	Bichtii	UZB	FEAS	MFEAS	W	H	B	NoC	No	SD
713	2533Mtp1	Biczo Balint emleke	2533	Biczo balint emleke	HUN	EEUR	BALK	W	H	Rs	NoC	No	SD
712	2534Mtp1	Biczö Egon	2534	Biczö egon	HUN	EEUR	BALK	W	H	B	NoC	Mus	SD
966	2087Mtp1	Bidaneh Ghelmez	2087	Bidaneh ghelmez	IRN	MEAS	MFEAS	T	H	B	NoC	No	SL
1561	0Mtp981	Rosaki	3593	Bidh Hamen de Rafraf	TUN	MAGH	MAGH	T	F	B	NoC	No	SD
1912	0Mtp1595	Biendonné	3041	Bien donné	ZAF	NEWO	NEWO	T	H	B	NoC	No	SD
2000	0Mtp1278	Big muscat	3608	Big Muscat seedless = CG 235-023 = XE 9	ARG	NEWO	NEWO	T	H	B	NoC	Aro	SL
1899	0Mtp1650	Big Perlon Rg (EX 03)	3061	Big Perlon	ARG	NEWO	NEWO	T	H	N	NoC	No	SL
104	754Mtp4	Black Alicante	754	Black Alicante			nondet	T	H	N	NoC	No	SD
1084	1830Mtp1	Black Monucca	1830	Black monukka	USA	NEWO	NEWO	T	H	N	NoC	No	SL
102	757Mtp2	Vigne de l'Atlas	757	Black Morocco			nondet	T	F	N	NoC	No	SD
1999	0Mtp128	Black Prince	3619	Black Prince (Merbein)	AUS	NEWO	NEWO	T	H	N	NoC	No	SD
1502	1094Mtp1	Black rose	1094	Black Rose = H 3-47	USA	NEWO	NEWO	T	H	N	NoC	No	SD
353	344Mtp2	Blanc Auba	344	Blanc Auba	FRA	WEUR	WCEUR	W	H	B	NoC	No	SD
314	408Mtp1	Blanc Cardon	408	Blanc Cardon	FRA	WEUR	WCEUR	W	H	B	NoC	No	SD
64	838Mtp1	Blanc d'Ambre	838	Blanc d'ambre	FRA	WEUR	WCEUR	T	F	B	NoC	No	SD
307	416Mtp4	Claret de Gascogne	416	Blanc Dame	FRA	WEUR	WCEUR	W	H	B	NoC	No	SD
113	739Mtp1	Marouhé	471	Blanc de Dellys	DZA	MAGH	MAGH	T	H	B	NoC	No	SD
679	2612Mtp1	Blanc de Dellys x Rhodites	2612	Blanc de Dellys x Rhodites	TUN	MAGH	MAGH	T	F	Rg	NoC	No	SD
1014	2002Mtp1	Blanc de Rhafsaï	2002	Blanc de Rhafsaï	MAR	MAGH	MAGH	T	H	B	NoC	No	SD
978	2068Mtp1	Blanc Neyroud	2068	Blanc Neyroud	FRA	WEUR	WCEUR	W	H	B	NoC	No	SD
286	440Mtp1	Blanc Vert	440	Blanc vert	FRA	WEUR	WCEUR	W	H	B	NoC	No	SD
719	2522Mtp1	Blanca Gordal	2522	Blanca Gordal	ESP	IBER	IBER	T	H	B	NoC	No	SD
1029	1973Mtp2	Blanca temprana Almeria	1973	Blanca temprana Almeria	ESP	IBER	IBER	T	H	B	NoC	No	SD
326	392Mtp2	Cruchinette	392	Blancard	FRA	WEUR	WCEUR	WT	H	B	NoC	No	SD
764	240Mtp1	Blancorna	240	Blancorna	FRA	WEUR	WCEUR	W	H	B	NoC	No	SD
1204	1631Mtp1	Blank blau	1631	Blank blauer	AUT	CEUR	WCEUR	W	H	NR	NoC	No	SD
1539	101Mtp1	Blanqueiro	101	Blanqueiron	FRA	WEUR	WCEUR	W	H	B	NoC	No	SD
1071	1848Mtp1	Blatina	1848	Blatina crna	HRV	BALP	BALK	W	H	N	NoC	No	SD
501	2859Mtp2	Blauburger n°2	2859	Blauburger	AUT	CEUR	WCEUR	W	H	N	NoC	No	SD
493	2873Mtp2	Blush Seedless	2873	Blush seedless	USA	NEWO	NEWO	T	H	Rg	NoC	No	SL
393	3022Mtp1	Boal cachudo	3022	Boal cachudo	PRT	IBER	IBER	W	H	B	NoC	No	SD
1973	0Mtp1424	Boal de Calhariz	3583	Boal de Calhariz	PRT	IBER	IBER	W	H	B	NoC	No	SD
392	3023Mtp1	Boal molle	3023	Boal molle	PRT	IBER	IBER	W	H	N	NoC	No	SD
1937	0Mtp1536	Boba Hasan	3669	Boba Hasan	BGR	EEUR	BALK	T	H	Rg	NoC	No	SD
409	29Mtp9	Moravia	29	Bobal	ESP	IBER	IBER	W	H	N	NoC	No	SD
955	2104Mtp1	Bogazkere	2104	Bogazkere	TUR	CAUC	EMCA	W	H	N	NoC	No	SD
1197	1641Mtp1	Bogdanusa	1641	Bogdanusa	HRV	BALP	BALK	W	H	B	NoC	No	SD
1936	0Mtp1537	Bolgaria	3651	Bolgaria	BGR	EEUR	BALK	T	H	B	NoC	No	SD
1361	1341Mtp2	Bombino bianco	1341	Bombino bianco	ITA	ITAP	ITAP	WT	H	B	NoC	No	SD
1356	1354Mtp2	Bonamico	1354	Bonamico	ITA	ITAP	ITAP	W	H	N	NoC	No	SD
1971	0Mtp143	Bonarda di Chieri	3247	Bonarda di Chieri faux	ITA	ITAP	ITAP	W	H	N	NoC	No	SD
1968	0Mtp144	Bonarda di Piava	3248	Bonarda di Piava bianca	ITA	ITAP	ITAP	W	H	B	NoC	No	SD
1410	1275Mtp5	Bonarda	1275	Bonarda piemontese	ITA	ITAP	ITAP	W	H	N	NoC	No	SD
1965	0Mtp145	Bondola	3483	Bondola	CHE	CEUR	WCEUR	W	H	N	NoC	No	SD
391	3025Mtp1	Bonheur	3025	Bonheur	ZAF	NEWO	NEWO	T	H	N	NoC	No	SD
1323	142Mtp1	Bonne Vituaigne	142	Bonne Vituaigne	FRA	WEUR	WCEUR	W	H	B	NoC	No	SD
1963	0Mtp147	Bonita	3045	Bonnita	ZAF	NEWO	NEWO	T	H	N	NoC	No	SD
701	2561Mtp1	Boriska	2561	Boriska	HUN	EEUR	BALK	W	F	G	NoC	Mus	SD
1286	1497Mtp1	Borraçal	1497	Borraçal	PRT	IBER	IBER	W	H	N	NoC	No	SD
773	2395Mtp1	Bosco 3	2395	Bosco	ITA	ITAP	ITAP	WT	H	B	NoC	No	SD
1182	1657Mtp1	Botun	1657	Botun	HRV	BALP	BALK	W	H	B	NoC	No	SD
1053	1908Mtp1	Bou Khamzin blanc	1908	Bou Khanzir blanc	MAR	MAGH	MAGH	T	H	B	NoC	No	SD
1052	1909Mtp1	Bou Khanzir noir	1909	Bou Khanzir noir	MAR	MAGH	MAGH	W	H	N	NoC	No	SD
1048	1926Mtp2	Anonyme	1926	Bou Rouguia	TUN	MAGH	MAGH	T	H	N	NoC	No	SD
725	2507Mtp1	Bouaki nor	2507	Bouaki nor	UZB	FEAS	MFEAS	W	H	B	NoC	No	SD
341	358Mtp1	Bouchalès	358	Bouchalès	FRA	WEUR	WCEUR	W	H	N	NoC	No	SD
509	2847Mtp1	Bouchereau	2847	Bouchereau	FRA	WEUR	WCEUR	WT	H	Rg	NoC	No	SD
1011	2006Mtp1	Bouchouka	2006	Bouchouka	MAR	MAGH	MAGH	T	H	B	NoC	No	SD
624	2685Mtp1	Boudechouri tcherny	2685	Boudechouri tcherny	GEO	CAUC	EMCA	W	H	NR	NoC	No	SD
354	343Mtp7	Bouillet noir	343	Bouillet	FRA	WEUR	WCEUR	W	H	N	NoC	No	SD
202	607Mtp1	Bouquet Riesling	607	Bouquet riesling	FRA	WEUR	WCEUR	W	H	B	NoC	Mus	SD
197	618Mtp1	Bouquet Sylvaner	618	Bouquet Sylvaner	FRA	WEUR	WCEUR	W	H	B	NoC	Aro	SD
530	281Mtp5	Sylvaner musqué	281	Bouquettraube	FRA	WEUR	WCEUR	W	H	B	NoC	Aro	SD
243	51Mtp8	Inconnu Entrechaux E = Bourboulenc	51	Bourboulenc	FRA	WEUR	WCEUR	W	H	B	NoC	No	SD
453	2936Mtp1	Bourdier 2-04-58	2936	Bourdier 2-04-58	FRA	WEUR	WCEUR	W	H	B	NoC	No	SD
1346	136Mtp1	Bourrisquou de Romani	136	Bourrisquou	FRA	WEUR	WCEUR	W	H	N	NoC	No	SD
16	97Mtp2	Psalmodi noir	97	Bouteillan noir	FRA	WEUR	WCEUR	W	H	N	NoC	No	SD
260	468Mtp1	Bouvierrebe	468	Bouvierrebe	TCH	CEUR	WCEUR	W	H	B	NoC	No	SD
1021	1993Mtp1	Bouzouga = Bouzega	1993	Bouzouga	MAR	MAGH	MAGH	T	H	N	NoC	No	SD
793	2368Mtp1	Bracciola nera	2368	Bracciola nera	ITA	ITAP	ITAP	W	H	N	NoC	No	SD
59	84Mtp5	Brachet	84	Brachet	FRA	WEUR	WCEUR	W	H	N	NoC	No	SD
396	3017Mtp1	Brachet	3017	Brachet type 2	FRA	WEUR	WCEUR	W	H	N	NoC	No	SD
1442	1242Mtp1	Brachetto	1242	Brachetto	ITA	ITAP	ITAP	W	H	N	NoC	Aro	SD
1209	1626Mtp2	Kis Füger	1670	Braghina	HUN	EEUR	BALK	WT	F	Rs	NoC	No	SD
1202	1634Mtp1	Bratkovina	1634	Bratkovina bijela	HRV	BALP	BALK	W	H	B	NoC	No	SD
1865	0Mtp1787	Bratkovina crvena	1856	Bratkovina crna	HRV	BALP	BALK	WT	F	N	NoC	No	SD
815	2327Mtp1	B 5-6	2327	Breider 5-6	DEU	CEUR	WCEUR	W	H	Rs	NoC	No	SD
506	2852Mtp1	Bronnerstraube	2852	Bronnerstraube	DEU	CEUR	WCEUR	T	F	Rs	NoC	No	SD
241	52Mtp4	Brun argenté	52	Brun argenté	FRA	WEUR	WCEUR	W	H	N	NoC	No	SD
201	60Mtp4	Ribier	60	Brun Fourca	FRA	WEUR	WCEUR	W	H	N	NoC	No	SD
1451	122Mtp2	Brustiano	122	Brustiano	FRA	WEUR	WCEUR	W	H	B	NoC	No	SD
1468	120Mtp1	Brustiano blanc	120	Brustiano faux	FRA	WEUR	WCEUR	W	H	B	NoC	No	SD
1906	0Mtp162	Bruxelloise (par erreur)	3124	Bruxelloise blanche	DEU	CEUR	WCEUR	T	H	B	NoC	No	SD
101	758Mtp2	Buckland sweet water	758	Buckland sweet water	GBR	WEUR	WCEUR	T	H	B	NoC	No	SD
875	2239Mtp1	Budai Zold	2239	Budai zöld	HUN	EEUR	BALK	W	H	B	NoC	No	SD
261	465Mtp1	Burgrave de Hongrie	465	Burgrave de Hongrie			nondet	T	H	Rs	NoC	No	SD
1900	0Mtp165	C 49-38	3622	C 49-38 (Ramming)	USA	NEWO	NEWO	T	H	N			SL
1898	0Mtp166	C 50-171	3236	C 50-171 (Ramming)	USA	NEWO	NEWO	T		N
1972	0Mtp1425	C 59-179	3618	C 59-179 (Ramming)	USA	NEWO	NEWO	T
873	2240Mtp1	Cabasma alba	2240	Cabasma alba	ROU	EEUR	BALK	W	H	B	NoC	No	SD
369	324Mtp1	Cabernet franc	324	Cabernet franc	FRA	WEUR	WCEUR	W	H	N	NoC	No	SD
1894	0Mtp168	Cabernet goudable	3076	Cabernet Goudable	FRA	WEUR	WCEUR	W	H	N	NoC	No	SD
1254	1557Mtp1	Cabernet x Malbec n°1	1557	Cabernet-Malbec n°1	FRA	WEUR	WCEUR	W	H	N	NoC	No	SD
1253	1558Mtp1	Cabernet x Malbec n°2	1558	Cabernet-Malbec n°2	FRA	WEUR	WCEUR	W	H	N	NoC	No	SD
1252	1559Mtp1	Cabernet x Malbec n°4	1559	Cabernet-Malbec n°4	FRA	WEUR	WCEUR	W	H	N	NoC	No	SD
371	322Mtp11	Cabernet Sauvignon clone I	322	Cabernet-Sauvignon	FRA	WEUR	WCEUR	W	H	N	NoC	No	SD
977	2070Mtp2	Cacaboué	2070	Cacaboué	FRA	WEUR	WCEUR	W	H	B	NoC	No	SD
1891	0Mtp170	Caccio di Fermo nero	3187	Caccio di Fermo nero	ITA	ITAP	ITAP	W	H	N	NoC	No	SD
804	2346Mtp1	Caddiu	2346	Caddiu	ITA	ITAP	ITAP	WT	H	N	NoC	No	SD
1890	0Mtp171	Cahours	3093	Cahours	FRA	WEUR	WCEUR	W	H	N	NoC	No	SD
1284	1499Mtp1	Cainho branco	1499	Cainho branco	PRT	IBER	IBER	W	H	B	NoC	No	SD
1313	1459Mtp1	Caiño longo	1459	Caiño longo	ESP	IBER	IBER	W	H	N	NoC	No	SD
1380	1316Mtp1	Calabreso	1316	Calabrese = Nero d'Avola	ITA	ITAP	ITAP	W	H	N	NoC	No	SD
174	648Mtp1	Madeleine Céline	648	Calabresertraube (Collection Rodrian)	FRA	WEUR	WCEUR	T	H	B	NoC	No	SD
524	2826Mtp1	Caladoc (famille 1)	2826	Caladoc	FRA	WEUR	WCEUR	W	H	N	NoC	No	SD
1879	0Mtp174	Calatamuro nero	3191	Calatamuro nero	ITA	ITAP	ITAP	W	H	N	NoC	No	SD
90	77Mtp2	Pecoui touar	77	Calitor	FRA	WEUR	WCEUR	W	H	N	NoC	No	SD
96	770MTP1	Trollingi feher	770	Calitor blanc	HUN	EEUR	BALK	W	H	B	NoC	No	SD
87	78Mtp10	Calitor	78	Calitor blanc de semis	FRA	WEUR	WCEUR	W	H	B	NoC	No	SD
1311	1461Mtp1	Callet	1461	Callet	ESP	IBER	IBER	W	H	N	NoC	No	SD
1500	1096Mtp1	Calmeria	1096	Calmeria = C11-31-5	USA	NEWO	NEWO	T	H	B	NoC	No	SD
772	2396Mtp1	Caloria	2396	Caloria	ITA	ITAP	ITAP	W	H	N	NoC	No	SD
694	256Mtp1	Calzin	256	Calzin	USA	NEWO	NEWO	W	H	N	NoC	No	SD
263	463Mtp1	Camaraou blanc	463	Camaraou blanc	FRA	WEUR	WCEUR	W	H	B	NoC	No	SD
311	411Mtp1	Camaraou noir	411	Camaraou noir	FRA	WEUR	WCEUR	W	H	N	NoC	No	SD
1268	1534Mtp1	Preto Martinho cl 22	2170	Camarate	PRT	IBER	IBER	W	H	N	NoC	No	SD
1438	1246Mtp2	Canaïolo	1246	Canaiolo	ITA	ITAP	ITAP	W	H	N	NoC	No	SD
268	458Mtp12	Grosse Negrette	458	Canari	FRA	WEUR	WCEUR	W	H	N	NoC	No	SD
1855	0Mtp181	Candolle	3092	Candolle	FRA	WEUR	WCEUR	W	H	B	NoC	No	SD
1872	0Mtp1758	Canaiolo pratense (Firenze) 27/A	3568	Canella	ITA	ITAP	ITAP
792	2369Mtp1	Canina nera	2369	Canina nera	ITA	ITAP	ITAP	W	H	N	NoC	No	SD
1083	1833Mtp1	Canner Seedless	1833	Canner seedless	USA	NEWO	NEWO	T	H	B	NoC	No	SL
541	2803Mtp1	Canon Hall (par erreur)	2803	Cannon Hall faux	AUS	NEWO	NEWO	T	H	B	NoC	No	SD
1340	1390Mtp1	Cañocazo E11	1390	Cañocazo	ESP	IBER	IBER	W	H	B	NoC	No	SD
1332	1410Mtp2	Cañorroyo	1410	Cañorroyo	ESP	IBER	IBER	W	H	B	NoC	No	SD
1481	1179Mtp1	Cape currant	1179	Cape Currant	ZAF	NEWO	NEWO	T	H	Rg	NoC	Mus	SL
1871	0Mtp1761	Caprugnone (Grosseto) 31/A	3316	Caprugnone	ITA	ITAP	ITAP	T		N
233	548Mtp1	Caralicante	548	Caralicante	FRA	WEUR	WCEUR	W	H	N	col	No	SD
364	32Mtp1	Carcaces	32	Carcaces	FRA	WEUR	WCEUR	W	H	B	NoC	No	SD
1270	1531Mtp2	Bonvedro	1531	Carcajolo	PRT	IBER	IBER	W	H	N	NoC	No	SD
1470	119Mtp4	Carcajolo découpé n°50	119	Carcajolo blanc	FRA	WEUR	WCEUR	W	H	B	NoC	No	SD
1501	1095Mtp3	Cardinal (s2)	1095	Cardinal = G 10-30	USA	NEWO	NEWO	T	H	Rg	NoC	No	SD
1059	18Mtp17	Carignan noir	18	Carignan	FRA	WEUR	WCEUR	W	H	N	NoC	No	SD
240	535Mtp1	Carignan Bouschet	535	Carignan Bouschet	FRA	WEUR	WCEUR	W	H	N	col	No	SD
1853	0Mtp183	Carina	3280	Carina (Australie)	AUS	NEWO	NEWO	WT	F	N	NoC	No	SL
440	2959Mtp1	Carla (famille 1)	2959	Carla	FRA	WEUR	WCEUR	T	H	N	NoC	No	SD
370	323Mtp4	Carmenère	323	Carmenère	FRA	WEUR	WCEUR	W	H	N	NoC	No	SD
1870	0Mtp1762	Carraresa (Lucca) 32/A	3317	Carraresa	ITA	ITAP	ITAP	W	H	N	NoC		SD
1883	0Mtp1729	Carrasquin	3297	Carrasquin	ESP	IBER	IBER	W	H	N	NoC	No	SD
1275	1521Mtp2	Periquita = Trincadeira	1521	Castelão	PRT	IBER	IBER	WT	H	N	NoC	No	SD
275	451Mtp4	Hermitage noir	451	Castets	FRA	WEUR	WCEUR	W	H	N	NoC	No	SD
1750	0Mtp448	Greco nero di Cosenza	3633	Castiglione	ITA	ITAP	ITAP	W	H	N	NoC	No	SD
1843	0Mtp187	Catalan	3268	Catalan (Magaratch)			nondet	T	H	N	NoC	No	SD
1431	1253Mtp4	Catalanesca	1253	Catalanesca	ITA	ITAP	ITAP	T	H	B	NoC	No	SD
771	2398Mtp1	Catanese nero	2398	Catanese nero	ITA	ITAP	ITAP	W	H	N	NoC	No	SD
1387	1303Mtp3	Catarratto bianco lucido	1304	Catarratto bianco	ITA	ITAP	ITAP	W	H	B	NoC	No	SD
1842	0Mtp189	Catarratto bianco	3177	Catarratto bianco faux	ITA	ITAP	ITAP	W	H	B	NoC	No	SD
1841	0Mtp194	Ceaus roz (par erreur)	3207	Ceaus roz faux	ROU	EEUR	BALK	T	H	B	NoC	No	SD
492	2874Mtp2	Centennial seedless	2874	Centennial seedless	USA	NEWO	NEWO	T	H	B	NoC	Mus	SL
259	469Mtp3	Cépage rouge ou Bordelais	469	Cep rouge	FRA	WEUR	WCEUR	W	H	N	NoC	No	SD
517	2835Mtp1	Cerceo	2835	Cercial du Dão	PRT	IBER	IBER	W	H	B	NoC	No	SD
942	2121Mtp1	Cereza	2121	Cereza	ARG	NEWO	NEWO	WT	H	N	NoC	No	SD
1368	1334Mtp2	Cesanese dei Castelli Romani	1334	Cesanese comune	ITA	ITAP	ITAP	W	H	N	NoC	No	SD
857	225Mtp2	César clone 2	225	César	FRA	WEUR	WCEUR	W	H	N	NoC	No	SD
632	2676Mtp1	Chaani noir	2676	Chaani tchernii	AZE	CAUC	EMCA	T	H	N	NoC	No	SD
1131	1744Mtp1	Chahnani	1744	Chahnani	LBN	NEAS	EMCA	T	F	B	NoC	No	SD
631	2677Mtp2	Chakour angour	2677	Chakar angour de Tachkent	UZB	FEAS	MFEAS	T	H	B	NoC	No	SD
274	452Mtp1	Chalosse noire	452	Chalosse noire	FRA	WEUR	WCEUR	W	H	N	NoC	No	SD
1010	2007Mtp1	Chami	2007	Chami	MAR	MAGH	MAGH	T	F	B	NoC	No	SD
1839	0Mtp220	Chami abiad	3221	Chami abiad	SYR	NEAS	EMCA	T	H	B	NoC	No	SD
1838	0Mtp221	Chami Ahmar	3213	Chami ahmar	SYR	NEAS	EMCA	T	H	N	NoC	No	SD
1837	0Mtp222	Chanronge	3631	Chanronge	FRA	WEUR	WCEUR	W	H	B	NoC	No	SD
1512	107Mtp2	Barraquou	245	Chany gris	FRA	WEUR	WCEUR	W	H	N	NoC	No	SD
1170	1673Mtp8	Chaouch de Bulgarie	1673	Chaouch blanc	TUR	CAUC	EMCA	T	F	B	NoC	No	SD
1169	1674Mtp1	Chaouch rose	1674	Chaouch rose	TUR	CAUC	EMCA	T	F	Rs	NoC	No	SD
85	791Mtp1	Chaptal	791	Chaptal			nondet	T	F	B	NoC	No	SD
1017	199Mtp1	Chardonnay	199	Chardonnay	FRA	WEUR	WCEUR	W	H	B	NoC	No	SD
450	2948Mtp1	Charmont sur 3309	2948	Charmont	CHE	CEUR	WCEUR	W	H	B	NoC	No	SD
543	2801Mtp1	Chasan (famille 1)	2801	Chasan	FRA	WEUR	WCEUR	W	H	B	NoC	No	SD
1836	0Mtp225	Chassany	3152	Chassany	AZE	CAUC	EMCA			N
213	585Mtp58	Chasselas 1	585	Chasselas	FRA	WEUR	WCEUR	WT	H	B	NoC	No	SD
76	811Mtp1	Rose des Bouches du Rhône	811	Chasselas des Bouches-du-Rhône (Besson)	FRA	WEUR	WCEUR	T	H	Rs	NoC	No	SD
192	624Mtp1	Chasselas Impérial Oberlin	624	Chasselas Impérial Oberlin	FRA	WEUR	WCEUR	T	H	B	NoC	No	SD
1830	0Mtp240	Chasselas Queen Victoria	3173	Chasselas Queen Victoria	HUN	EEUR	BALK	T	H	B	NoC	No	SD
1827	0Mtp244	Chasselas rosé loulou	3116	Chasselas rosé Loulou	FRA	WEUR	WCEUR	T	H	Rs	NoC	No	SD
1391	129Mtp12	Chatus 1	129	Chatus	FRA	WEUR	WCEUR	W	H	N	NoC	No	SD
1826	0Mtp247	Chava	3206	Chava	ROU	EEUR	BALK	W	H	N	NoC	No	SD
547	2798Mtp1	Chenanson (famille 1)	2798	Chenanson	FRA	WEUR	WCEUR	W	H	N	NoC	No	SD
452	293Mtp2	Chenin n°1	293	Chenin	FRA	WEUR	WCEUR	W	H	B	NoC	No	SD
1844	0Mtp1857	Cherchali		Cherchali	DZA	MAGH	MAGH
1935	0Mtp1539	Chevka	3139	Chevka	BGR	EEUR	BALK	W	H	N	NoC	No	SD
1825	0Mtp253	Chevrolin	3503	Chevrelin noir	FRA	WEUR	WCEUR	W	H	N	NoC	No	SD
1377	131Mtp2	Chicaud	131	Chichaud	FRA	WEUR	WCEUR	WT	H	N	NoC	No	SD
265	460Mtp1	Chikki (Bou Saada)	460	Chikki	DZA	MAGH	MAGH	W	H	N	NoC	No	SD
1476	1186Mtp1	Chirai (oback)	1186	Chirai obak	TJK	FEAS	MFEAS	W	H	B	NoC	No	SD
573	2771Mtp1	Chiroka melnichka	2771	Chiroka Melnichka = Melnik	BGR	EEUR	BALK	W	H	N	NoC	No	SD
630	2678Mtp2	Chirvan chakki	2678	Chirvan chakhi	AZE	CAUC	EMCA	W	H	N	NoC	No	SD
1047	192Mtp1	Chouchillon	192	Chouchillon	FRA	WEUR	WCEUR	W	H	B	NoC	No	SD
490	2876Mtp2	Christmas rose	2876	Christmas rose	USA	NEWO	NEWO	T	H	Rg	NoC	No	SD
503	2857Mtp1	Stour Angour	2857	Chtour angour	UZB	FEAS	MFEAS	T	H	Rs	NoC	No	SD
34	921Mtp1	Ciclopica	921	Ciclopica = Pirovano 60	ITA	ITAP	ITAP	T	H	B	NoC	No	SD
1824	0Mtp257	Cigenera	3149	Cigenera	ESP	IBER	IBER	W	H	B	NoC	No	SD
1364	1339Mtp1	Ciliegiulo nero	1339	Ciliegiolo	ITA	ITAP	ITAP	WT	H	N	NoC	No	SD
207	5Mtp2	Cinsaut	5	Cinsaut	FRA	WEUR	WCEUR	WT	H	N	NoC	No	SD
235	541Mtp1	Cinsaut Bouschet	541	Cinsaut Bouschet	FRA	WEUR	WCEUR	W	H	N	col	No	SD
872	2241Mtp1	Cioinic	2241	Cioinic	ROU	EEUR	BALK	WT	F	B	NoC	No	SD
66	836Mtp2	Circé	836	Circé	FRA	WEUR	WCEUR	T	H	B	NoC	No	SD
62	840Mtp2	Citronelle	840	Citronelle	FRA	WEUR	WCEUR	T	H	B	NoC	No	SD
289	437Mtp1	Citronelle x Aramon	437	Citronelle x Aramon	FRA	WEUR	WCEUR	T	H	B	NoC	No	SD
612	26Mtp2	Clairette blanche	26	Clairette	FRA	WEUR	WCEUR	WT	H	B	NoC	No	SD
165	658Mtp1	Sicilien	806	Clairette Mazel	FRA	WEUR	WCEUR	T	H	B	NoC	No	SD
542	2802Mtp1	Clarin (famille 1)	2802	Clarin	FRA	WEUR	WCEUR	W	H	B	NoC	No	SD
299	423Mtp1	Claverie	423	Claverie	FRA	WEUR	WCEUR	W	H	B	NoC	No	SD
1463	1217Mtp1	Claverie Coulard	1217	Claverie coulard	FRA	WEUR	WCEUR	W	F	B	NoC	No	SD
1023	1990Mtp1	Clotilde Prosperi	1990	Clotilde Prosperi = Prosperi 190	ITA	ITAP	ITAP	T	H	B	NoC	No	SD
871	2242Mtp1	Coada Vulpii	2242	Coada vulpii	ROU	EEUR	BALK	T	F	Rs	NoC	No	SD
107	749Mtp5	Coarna alba	749	Coarna alba	ROU	EEUR	BALK	T	F	B	NoC	No	SD
1823	0Mtp262	Coarna neagra selectionata	2464	Coarna neagra selectionata	ROU	EEUR	BALK	W	H	N	NoC	No	SD
1475	1188Mtp2	Coarna rosie	1188	Coarna rosie	ROU	EEUR	BALK	T	F	Rg	NoC	No	SD
803	2348Mtp1	Cococciola	2348	Cococciola	ITA	ITAP	ITAP	WT	H	B	NoC	No	SD
1423	1261Mtp1	Coda di Volpe	1261	Coda di volpe bianca	ITA	ITAP	ITAP	W	H	B	NoC	No	SD
1822	0Mtp264	Codana	3210	Codana	ROU	EEUR	BALK	W	H	N	NoC	No	SD
431	2972Mtp2	Cadiverte	2972	Codivarta	FRA	WEUR	WCEUR	W	H	B	NoC	No	SD
84	792Mtp1	Colman blanc	792	Colman blanc	BEL	WEUR	WCEUR	T	H	B	NoC	No	SD
1821	0Mtp266	Colombaïa nera (par erreur)	3250	Colombaïa nera faux	ITA	ITAP	ITAP	W		B	NoC	No	SD
476	2900Mtp1	Colombano noir	2900	Colombana nera	ITA	ITAP	ITAP	WT	H	N	NoC	No	SD
1820	0Mtp267	Colombano	3179	Colombano faux	ITA	ITAP	ITAP	W		B	NoC	No	SD
19	96Mtp4	Bouteillan blanc	96	Colombaud	FRA	WEUR	WCEUR	W	H	B	NoC	No	SD
1819	0Mtp269	Colonel (Isioum) B6 Ja 80 S1,3	3162	Colonel Isioum	UKR	RUUK	RUUK	W	H	B	NoC	No	SD
1357	1353Mtp2	Colorino	1353	Colorino	ITA	ITAP	ITAP	W	H	N	NoC	No	SD
486	2886Mtp1	Lafnetscha ou Blanchier	2942	Completer	CHE	CEUR	WCEUR	W	H	B	NoC	No	SD
1489	1168Mtp2	Paulsen 152 = Conca d'Oro	1168	Conca d'ora = Paulsen 152	ITA	ITAP	ITAP	T	H	B	NoC	No	SD
1817	0Mtp270	Corason de Kabritte	3148	Corason de Kabritte blanc	ESP	IBER	IBER	W	H	B	NoC	No	SD
1236	157Mtp3	Corbeau n°2	157	Corbeau	FRA	WEUR	WCEUR	W	H	N	NoC	No	SD
1416	1269Mtp1	Molinara	1280	Corbina vicentina o nostrana	ITA	ITAP	ITAP	W	H	N	NoC	No	SD
1099	1803Mtp2	Corinthe blanc	1803	Corinthe blanc	GRC	BALP	BALK	T	H	B	NoC	No	SL
1100	1802Mtp1	Corinto nero	1802	Corinthe noir	GRC	BALP	BALK	T	H	N	NoC	No	SL
65	837Mtp2	Corneille	837	Corneille	FRA	WEUR	WCEUR	WT	H	B	NoC	No	SD
1317	144Mtp3	Baude	144	Cornet	FRA	WEUR	WCEUR	WT	H	N	NoC	No	SD
1039	1961Mtp1	Cornichon violet	1961	Cornichon violet			nondet	T	H	N	NoC	No	SD
1296	1487Mtp1	Cornifesto	1487	Cornifesto	PRT	IBER	IBER	W	H	N	NoC	No	SD
1435	1249Mtp1	Corniola	1249	Corniola nera	ITA	ITAP	ITAP	T	F	N	NoC	No	SD
1429	1256Mtp1	Cortese	1256	Cortese	ITA	ITAP	ITAP	WT	H	B	NoC	No	SD
1816	0Mtp273	Corteza negra	3192	Corteza nera	ITA	ITAP	ITAP	W	H	N	NoC	No	SD
1407	1279Mtp1	Corvina	1279	Corvina veronese	ITA	ITAP	ITAP	W	H	N	NoC	No	SD
367	327Mtp11	Cot n°5	327	Cot	FRA	WEUR	WCEUR	W	H	N	NoC	No	SD
256	472Mtp1	Cot de Chéragas	472	Cot de Chéragas	DZA	MAGH	MAGH	W	H	N	NoC	No	SD
176	63Mtp13	Counoise	63	Counoise	FRA	WEUR	WCEUR	W	H	N	NoC	No	SD
309	413Mtp1	Courbu blanc	413	Courbu	FRA	WEUR	WCEUR	W	H	B	NoC	No	SD
308	414Mtp1	Courbu rouge	414	Courbu noir	FRA	WEUR	WCEUR	W	H	N	NoC	No	SD
315	407MTP2	Courtoisie	407	Courtoisie	FRA	WEUR	WCEUR	W	H	B	NoC	No	SD
1474	1189Mtp1	Crassostaphilo	1189	Crassostaphyllo	TUR	CAUC	EMCA	W	H	N	NoC	No	SD
870	2243Mtp2	Crimposie	2243	Crimposie	ROU	EEUR	BALK	W	F	B	NoC	No	SD
1815	0Mtp275	Crimson seedless	3049	Crimson seedless	USA	NEWO	NEWO	T	H	Rg	NoC	No	SL
1813	0Mtp279	Criolla n°5 = Criolla Grande	3129	Criolla 5	ARG	NEWO	NEWO	W	F		NoC		SD
1814	0Mtp278	Criolla n°3 = Criolla blanca	3130	Criolla blanca	ARG	NEWO	NEWO	W		B	NoC		SD
944	2118Mtp1	Criollina San Juanina	2118	Criolla grande sanjuanina	ARG	NEWO	NEWO	WT	F	N	NoC	No	SD
49	856Mtp1	Crista couleur d'ambre	856	Crista couleur d'ambre	TUR	CAUC	EMCA	T	H	B	NoC	No	SD
1812	0Mtp281	Croa rosso	3175	Croa rosso	ITA	ITAP	ITAP	W	H	N	NoC	No	SD
1408	1278Mtp2	Croattina = Nebbiolo di Gattinara	1278	Croatina	ITA	ITAP	ITAP	W	H	N	NoC	No	SD
296	427Mtp1	Crouchen blanc	427	Crouchen	FRA	WEUR	WCEUR	W	H	B	NoC	No	SD
1811	0Mtp282	Cruchen faux	3251	Cruchen faux	FRA	WEUR	WCEUR	W	H	B	NoC	No	SD
1177	1663Mtp1	Alb	1664	Cruciulita	ROU	EEUR	BALK	W	H	B	NoC	No	SD
1327	1422Mtp1	Crujidera	1422	Crujidera	ESP	IBER	IBER	WT	H	N	NoC	No	SD
1193	1645Mtp1	Crvena slaubanic	1645	Crvena slaubanic	YUG	BALP	BALK	W	H	N	NoC	No	SD
683	2609Mtp1	Crystal	2609	Crystal (Afrique du Sud)	ZAF	NEWO	NEWO	T	H	B	NoC	No	SD
522	2828Mtp1	Pederna	2122	Csoka szöllö	ROU	EEUR	BALK	W	H	B	NoC	No	SD
941	2122Mtp1	Csoka szölö kek	2122	Csoka szöllö	ROU	EEUR	BALK	W	H	N	NoC	No	SD
1232	1586Mtp1	Csomorika	1586	Csomorika	HUN	EEUR	BALK	W	H	B	NoC	No	SD
1881	0Mtp1734	Cua tendra	3303	Cuatendra	ESP	IBER	IBER	W	H	N	NoC	No	SD
940	2123Mtp1	Curisti	2123	Curisti	GRC	BALP	BALK	WT	H	B	NoC	No	SD
1810	0Mtp288	Cvaï gold	3171	Cvaï gold	HUN	EEUR	BALK	W	H	G	NoC	No	SD
756	241Mtp1	Blaue cyperntraube	241	Cyperntraube	CYP	BALP	BALK	T	H	N	NoC	No	SD
117	735Mtp1	Malaga	735	Dabouki	ISR	NEAS	EMCA	T	H	B	NoC	No	SD
1809	0Mtp291	Damas blanc précoce	3261	Damas blanc précoce			nondet	T	H	B	NoC	No	SD
929	213Mtp1	Dameret	213	Dameret	FRA	WEUR	WCEUR	W	H	N	NoC	No	SD
914	216Mtp1	Dameron	216	Dameron	FRA	WEUR	WCEUR	W	H	N	NoC	No	SD
551	2794Mtp1	Danam (famille 1)	2794	Danam	FRA	WEUR	WCEUR	T	H	B	NoC	No	SD
1808	0Mtp293	Dan Ben Hannah	3382	Dan-ben-Hannah = SC 26	ISR	NEAS	EMCA	T	H	N	NoC	No	SD
554	2791Mtp1	Danlas (famille 1)	2791	Danlas	FRA	WEUR	WCEUR	T	H	B	NoC	No	SD
158	666Mtp3	Plant Fabre	666	Danugue	ESP	IBER	IBER	WT	H	N	NoC	No	SD
444	2955Mtp1	Danuta (famille 1)	2955	Danuta	FRA	WEUR	WCEUR	T	H	B	NoC	No	SL
660	263Mtp1	Daphni	263	Daphni	GRC	BALP	BALK	WT	H	B	NoC	No	SD
749	2439Mtp1	Daranyi	2439	Daranyi Ignac	HUN	EEUR	BALK	T	H	B	NoC	Mus	SD
187	629Mtp1	Aïn Kelba	728	Darkaia noir	MAR	MAGH	MAGH	T	F	N	NoC	No	SD
550	2795Mtp1	Datal (famille 1)	2795	Datal	FRA	WEUR	WCEUR	T	H	B	NoC	No	SD
182	634Mtp6	Rhazaki	634	Dattier de Beyrouth	TUR	CAUC	EMCA	T	H	B	NoC	No	SD
1807	0Mtp296	Dauphine	3042	Dauphine	ZAF	NEWO	NEWO	T	H	B	NoC	No	SD
20	967Mtp3	David	967	David = Pirovano 109	ITA	ITAP	ITAP	T	H	B	NoC	Mus	SD
491	2875Mtp1	Dawn Seedless	2875	Dawn seedless	USA	NEWO	NEWO	T	H	B	NoC	No	SL
48	857Mtp1	De Hengril	857	De Hengril	URS	RUUK	RUUK	W	H	N	NoC	No	SD
628	267Mtp2	Debina blanc	267	Debina	GRC	BALP	BALK	W	H	B	NoC	No	SD
1215	1611Mtp2	Zadarka	1638	Debit	HRV	BALP	BALK	W	H	B	NoC	No	SD
1806	0Mtp299	Deckrot N	3463	Deckrot = Fb 119-39	DEU	CEUR	WCEUR	W	H	N	col	No	SD
667	2630Mtp1	Dedo de Dama	2630	Dedo de Dama	PRT	IBER	IBER	T	H	B	NoC	No	SD
523	2827Mtp1	Delhro (famille 1)	2827	Delhro = JA148-59 SRLH	BEL	WEUR	WCEUR	T	H	N	NoC	No	SD
1499	1097Mtp1	Delight	1097	Delight	USA	NEWO	NEWO	T	H	B	NoC	No	SL
39	908Mtp1	Delizia di Vaprio	908	Delizia di Vaprio = Pirovano 46 a	ITA	ITAP	ITAP	T	H	B	NoC	Mus	SD
1541	1018Mtp1	Delizia gialla	1018	Delizia gialla = Pirovano 266	ITA	ITAP	ITAP	T	H	B	NoC	No	SD
61	844Mtp1	Demir kara	844	Demir kara	UKR	RUUK	RUUK	W	H	N	NoC	No	SD
613	269Mtp1	Dermatas	269	Dermatas	GRC	BALP	BALK	WT	H	B	NoC	No	SD
1267	1536Mtp4	Diagalves	1536	Diagalves	PRT	IBER	IBER	WT	H	B	NoC	No	SD
1804	0Mtp302	Diagalves (par erreur)	3252	Diagalves faux	PRT	IBER	IBER	W	H	B	NoC	No	SD
1803	0Mtp303	Diamant	3461	Diamant	SVK	CEUR	WCEUR	T	H	B	NoC	No	SD
1728	0Mtp491	Hybride Diamant	3431	Diamant blanc de Crimée	UKR	RUUK	RUUK	T	H	B	NoC	No	SD
29	947Mtp2	Diamante nero	947	Diamante nero = Pirovano 87	ITA	ITAP	ITAP	T	H	N	NoC	No	SD
100	761Mtp1	Diamanttraube	761	Diamanttraube			nondet	T	F	B	NoC	No	SD
1955	0Mtp1489	Dika II	3194	Dika II	PRT	IBER	IBER	T	H	N	NoC	No	SL
1805	0Mtp300	Deli kaptar	3159	Dili kaftar	UKR	RUUK	RUUK	W	H	Rs	NoC		SD
1175	1666Mtp1	Dimiat	1666	Dimiat	BGR	EEUR	BALK	WT	H	B	NoC	No	SD
1090	1819Mtp1	Diminitis noir	1819	Diminitis	GRC	BALP	BALK	W	H	N	NoC	No	SD
1934	0Mtp1541	Dimrit	3253	Dimrit (Pleven)	BGR	EEUR	BALK	W	H	N	NoC	No	SD
952	2107Mtp1	Dimrit (par erreur)	2107	Dimrit noir (Izmir)	TUR	CAUC	EMCA	W	H	N	NoC	No	SD
1207	1628Mtp3	Dinka zöld	1628	Dinka zöld	HUN	EEUR	BALK	W	H	B	NoC	No	SD
590	273Mtp1	Divromo	273	Divromo	GRC	BALP	BALK	W	H	B	NoC	No	SD
846	2277Mtp1	Kara Djandjal	2277	Djandjal kara	UZB	FEAS	MFEAS	T	H	N	NoC	No	SD
563	2782Mtp1	Djoura ousum	2782	Djoura ousum	UZB	FEAS	MFEAS	T	H	Rs	NoC	No	SD
1867	0Mtp1783	Dobricic	1643	Dobricic	HRV	BALP	BALK	W	H	N	NoC	No	SD
1802	0Mtp310	Doçal de Refoïos	3204	Doçal de Refoios	PRT	IBER	IBER	W		N			SD
1287	1496Mtp1	Doçal graudo	1496	Doçal grande	PRT	IBER	IBER	W	H	N	NoC	No	SD
1958	0Mtp1484	Doight du neigne	3214	Doight du neigne	SYR	NEAS	EMCA	T	H	NR	NoC	No	SD
1440	1244Mtp1	Dolcetto	1244	Dolcetto	ITA	ITAP	ITAP	W	H	N	NoC	No	SD
1801	0Mtp313	Domina N	3464	Domina = Geilweilerhof 4-25-7	DEU	CEUR	WCEUR	W	H	N	NoC	No	SD
595	2733Mtp3	Dominga	2733	Dominga	ESP	IBER	IBER	T	H	B	NoC	No	SD
355	340Mtp1	Domvrena aspri	340	Domvrena aspri	GRC	BALP	BALK	W	H	B	NoC	No	SD
615	2696Mtp1	Don Mariano	2696	Don Mariano	ESP	IBER	IBER	T	H	N	NoC	No	SD
1276	1516Mtp3	Dona branca (du Dâo)	1516	Dona branca	PRT	IBER	IBER	W	H	B	NoC	No	SD
714	2530Mtp1	Di Maria	2530	Dona Maria = Leao Ferreira da Almeida 31-54-41	PRT	IBER	IBER	T	H	B	NoC	No	SD
1800	0Mtp315	Dondglabi	3675	Dondglabi noir (Collection Kishinev)	RUS	RUUK	RUUK	WT	H	N	NoC	No	SD
1070	184Mtp6	Dongine	184	Dongine	FRA	WEUR	WCEUR	WT	H	B	NoC	No	SD
1299	1484Mtp2	Donzelinho do Castelo	1484	Donzelinho do Castelo	PRT	IBER	IBER	W	H	N	NoC	No	SD
1799	0Mtp318	Doppelaugen	3151	Doppel Augen	AZE	CAUC	EMCA	T		B	NoC	No	SD
1331	1414Mtp1	Doradillo	1414	Doradilla	ESP	IBER	IBER	W	H	B	NoC	No	SD
427	2976Mtp1	Doral 9	2976	Doral	CHE	CEUR	WCEUR	W	H	B	NoC	No	SD
1798	0Mtp322	Dornfelder	3125	Dornefelder = We S 341	DEU	CEUR	WCEUR	W	H	N	col	No	SD
1367	1336Mtp1	Dorona di Venezia	1336	Dorona di Venezia	ITA	ITAP	ITAP	WT	H	B	NoC	No	SD
313	409Mtp2	Douradinha	409	Douradinha	PRT	IBER	IBER	W	H	B	NoC	No	SD
1797	0Mtp323	Dourbali	3217	Dourbali	SYR	NEAS	EMCA	T	H	B	NoC	No	SD
890	2217Mtp1	Doux d'Enry	2217	Doux d'Henry	ITA	ITAP	ITAP	WT	F	N	NoC	No	SD
115	737Mtp2	Duc d'Anjou	737	Duc d'Anjou	FRA	WEUR	WCEUR	T	F	N	NoC	No	SD
73	819Mtp1	Duc de Magenta	819	Duc de Magenta	FRA	WEUR	WCEUR	T	H	N	NoC	No	SD
137	692Mtp2	Duchess of Buccleugh	692	Duchess of Buccleugh	GBR	WEUR	WCEUR	T	H	B	NoC	Mus	SD
1796	0Mtp329	Dunavksi misket x Cardinal	3405	Dunavksi misket x Cardinal	BGR	EEUR	BALK	T	H	B	NoC	Mus	SD
1794	0Mtp330	Duran	3111	Duran	FRA	WEUR	WCEUR	W	H	N	NoC	No	SD
278	449Mtp2	Duras	449	Duras	FRA	WEUR	WCEUR	W	H	N	NoC	No	SD
1414	1270Mtp1	Durella	1270	Durella	ITA	ITAP	ITAP	W	H	B	NoC	No	SD
1336	139Mtp1	Dureza	139	Dureza	FRA	WEUR	WCEUR	W	H	N	NoC	No	SD
1224	159Mtp12	Durif	159	Durif	FRA	WEUR	WCEUR	W	H	N	NoC	No	SD
1032	1970Mtp1	Early Muscat	1970	Early Muscat	USA	NEWO	NEWO	T	H	B	NoC	Mus	SD
495	2867Mtp1	Ederena	2867	Ederena	FRA	WEUR	WCEUR	W	H	N	NoC	No	SD
1793	0Mtp332	Efremovsky	3155	Efremovsky	RUS	RUUK	RUUK	W	H	B	NoC	No	SD
583	2748Mtp1	Egiodola	2748	Egiodola	FRA	WEUR	WCEUR	W	H	N	NoC	No	SD
608	2703Mtp1	Ehrenfelser	2703	Ehrenfelser = Gm 9-93	DEU	CEUR	WCEUR	W	H	B	NoC	No	SD
1150	1709Mtp1	Einuni	1709	Einuni	ISR	NEAS	EMCA	T	H	N	NoC	No	SD
390	3030Mtp1	Ekigaïna	3030	Ekigaïna	FRA	WEUR	WCEUR	W	H	N	NoC	No	SD
1791	0Mtp334	Ekim kara (par erreur)	3255	Ekim kara faux (Collection Conegliano)			nondet	W	H	N	NoC	No	SD
1792	0Mtp333	Ekim kara faux	3256	Ekim kara faux (Collection Pleven)			nondet	W	H	N	NoC	No	SD
937	2129Mtp1	El Farryali	2129	El Farryali	MAR	MAGH	MAGH	T	H	N	NoC	No	SD
1057	1903Mtp1	El Gouz	1903	El Gouz	MAR	MAGH	MAGH	T	H	B	NoC	No	SD
575	276Mtp12	Elbling weisser	276	Elbling	FRA	WEUR	WCEUR	W	H	B	NoC	No	SD
556	278Mtp1	Elbling Blauer	278	Elbling blauer (Dekker)	DEU	CEUR	WCEUR	WT	H	N	NoC	No	SD
1503	1093Mtp1	Elisabeth Krasnay	1093	Elizabeth Krasnay	HUN	EEUR	BALK	T	H	B	NoC	No	SD
1790	0Mtp335	Elul	3383	Elul	ISR	NEAS	EMCA	T	H	B	NoC	No	SD
351	346Mtp2	Emerald Rizling	346	Emerald Riesling	USA	NEWO	NEWO	W	H	B	NoC	No	SD
605	2708Mtp1	Emerald Seedless	2708	Emerald seedless	USA	NEWO	NEWO	T	H	B	NoC	No	SL
1452	1228Mtp1	Dalmasso VI-3	1228	Emilia = Dalmasso VI-3	ITA	ITAP	ITAP	T	H	B	NoC	No	SD
1845	0Mtp1849	Emir	3659	Emir	TUR	CAUC	EMCA	W	H	B	NoC	No	SD
1789	0Mtp336	Emir weiss	3157	Emir weiss	UKR	RUUK	RUUK	WT	H	B	NoC	No	SD
429	2974Mtp2	Emperatrix = Red seedless	2974	Emperatriz = CG 28-467	ARG	NEWO	NEWO	T	H	Rs	NoC	No	SL
1085	1829Mtp1	Emperor	1829	Emperor	USA	NEWO	NEWO	T	H	NR	NoC	No	SD
985	2054Mtp1	Empibotte	2054	Empibotte	ITA	ITAP	ITAP	WT	H	B	NoC	No	SD
95	771Mtp1	En Kövidinkam	771	En Kövidinkam	HUN	EEUR	BALK	W	H	B	NoC	No	SD
936	2130Mtp1	Encruzado	2130	Encruzado	PRT	IBER	IBER	W	H	B	NoC	No	SD
964	208Mtp2	Enfariné	208	Enfariné	FRA	WEUR	WCEUR	W	H	N	NoC	No	SD
748	243Mtp1	Epinou	243	Epinou	FRA	WEUR	WCEUR	W	H	N	NoC	No	SD
1366	1337Mtp2	Erbaluce	1337	Erbaluce	ITA	ITAP	ITAP	WT	H	B	NoC	No	SD
1219	1607Mtp3	Erdeïfeher	1607	Erdeifeher	HUN	EEUR	BALK	W	H	B	NoC	No	SD
1787	0Mtp342	Esganinho	3203	Esganinho	PRT	IBER	IBER	W	H	B	NoC	No	SD
934	2132Mtp1	Espadeiro branco	2132	Espadeiro branco	PRT	IBER	IBER	W	H	B	NoC	No	SD
1285	1498Mtp1	Espadeiro tinto	1498	Espadeiro tinto	PRT	IBER	IBER	W	H	N	NoC	No	SD
374	31Mtp2	Estaca Saouma	31	Estaca saouma	FRA	WEUR	WCEUR	W	F	N	NoC	No	SD
1172	166Mtp4	Etraire	166	Etraire de la Dui	FRA	WEUR	WCEUR	W	H	N	NoC	No	SD
1786	0Mtp349	Eugenia	3122	Eugenia (Allemagne)	DEU	CEUR	WCEUR	W	H	B	NoC	No	SD
438	2961Mtp1	Exalta	2961	Exalta	FRA	WEUR	WCEUR	T	H	B	NoC	Mus	SL
1383	130Mtp1	Brayades	130	Exbrayat	FRA	WEUR	WCEUR	W	H	N	NoC	No	SD
1970	0Mtp1436	Exotica noir	2862	Exotic	USA	NEWO	NEWO	T	H	N	NoC	No	SD
1514	1075Mtp3	Ezeréves Magyarorsz	1075	Ezereves Magyarorszag Emleke	HUN	EEUR	BALK	T	H	B	NoC	No	SD
1214	1612Mtp1	Ezerjo	1612	Ezerjo	HUN	EEUR	BALK	W	H	B	NoC	No	SD
1543	1016Mtp1	F. Lantini	1016	F. Lantini = Pirovano 263	ITA	ITAP	ITAP	T	H	N	NoC	No	SD
607	2706Mtp1	Faber	2706	Faberrebe = Alzey 10375	DEU	CEUR	WCEUR	W	H	B	NoC	No	SD
1784	0Mtp354	Fachren blanc	3241	Fachren blanc	AZE	CAUC	EMCA	T		B	NoC
94	772Mtp1	Faddy zsiga dinka	772	Faddy zsiga dinka	HUN	EEUR	BALK	W	H	B	NoC	No	SD
769	2400Mtp1	Falanghina verace	2400	Falanghina	ITA	ITAP	ITAP	W	H	B	NoC	No	SD
1783	0Mtp357	Fantasy seedless	3051	Fantasy seedless	USA	NEWO	NEWO	T	H	N	NoC	No	SL
381	311Mtp1	Farbfränkisch	311	Farbfränkisch	FRA	WEUR	WCEUR	W	H	N	col	No	SD
1782	0Mtp359	Fartsalo noir	2126	Fartsalo	GRC	BALP	BALK	W	F	N	NoC	No	SD
1949	0Mtp1509	FL Lagleyse	3117	Fécondation libre Lagleyse	FRA	WEUR	WCEUR	W				No
350	348Mtp1	Feher Kövidinka	348	Feher Kövidinka (Collection Budapest)	HUN	EEUR	BALK	W	H	B	NoC	No	SD
203	606Mtp1	Feinriesling	606	Feinriesling	FRA	WEUR	WCEUR	W	H	B	NoC	Mus	SD
1780	0Mtp361	Feinriesling	3239	Feinriesling faux	FRA	WEUR	WCEUR	W	H	B	NoC	No	SD
1849	0Mtp1835	Fel blanc	3624	Fel blanc	FRA	WEUR	WCEUR	W	H	B	NoC	No	SD
345	353Mtp17	Fer	353	Fer	FRA	WEUR	WCEUR	W	H	N	NoC	No	SD
1779	0Mtp364	Ferlé 50	3197	Ferlé 50 = H 34-49-50	PRT	IBER	IBER	T	H	N	NoC	No	SD
740	2478Mtp1	Ferlé 76	2478	Ferlé 76 = Leao Ferreira da Almeida 34-49-76	PRT	IBER	IBER	T	H	N	NoC	No	SD
1778	0Mtp367	Ferle de Pegoes	3199	Ferlé de Mocammedes	PRT	IBER	IBER	T	H	N	NoC	No	SD
741	2476Mtp1	Ferlé de Pegões	2476	Ferlé de Pegões = Leao Ferreira da Almeida 17-48-1	PRT	IBER	IBER	T	H	N	NoC	No	SD
1777	0Mtp368	Ferlongo	3200	Ferlongo = H 34-49-69	PRT	IBER	IBER	T	H	N	NoC	No	SD
193	623Mtp1	Fernand rose	623	Fernand rose	FRA	WEUR	WCEUR	T	H	Rs	NoC	No	SD
1273	1525Mtp1	Fernao Pires	1525	Fernão Pires	PRT	IBER	IBER	W	H	B	NoC	No	SD
1003	2029Mtp1	Ferral Tamara	2029	Ferral tamara	PRT	IBER	IBER	T	H	Rg	NoC	No	SD
1179	1661Mtp1	Leanyka	1661	Feteasca alba	ROU	EEUR	BALK	W	H	B	NoC	No	SD
1847	0Mtp1845	Feteasca neagra 2755 54-09-032	1672	Feteasca neagra	ROU	EEUR	BALK	W	H	N	NoC	No	SD
867	2247Mtp2	Kiralyleanyka	2247	Feteasca regala	ROU	EEUR	BALK	W	H	B	NoC	No	SD
1320	143Mtp5	Funate	143	Feunate	FRA	WEUR	WCEUR	W	H	N	NoC	No	SD
1424	1260Mtp2	Fiano	1260	Fiano	ITA	ITAP	ITAP	W	H	B	NoC	No	SD
1775	0Mtp375	Fiesta	3067	Fiesta	USA	NEWO	NEWO	T	H	B	NoC	No	SL
1774	0Mtp377	Filarche	3121	Filarche	DEU	CEUR	WCEUR	T	H	B	NoC	No	SD
1430	1255Mtp1	Fintendo	1255	Fintendo	ESP	IBER	IBER	T	H	N	NoC	No	SD
206	600Mtp1	Firnriesling	600	Firnriesling	FRA	WEUR	WCEUR	W	H	B	NoC	No	SD
1773	0Mtp379	Firsky precoce	3161	Firsky ranny	UKR	RUUK	RUUK	W	H	N	NoC	No	SD
1772	0Mtp380	Fita Alba	3138	Fita alba	BGR	EEUR	BALK	W	H	B	NoC	No	SD
1229	1592Mtp1	Fitzrebe	1592	Fitzrebe	DEU	CEUR	WCEUR	W	H	B	NoC	No	SD
601	2714Mtp1	Flame seedless	2714	Flame seedless	USA	NEWO	NEWO	T	H	Rg	NoC	No	SL
1517	1072Mtp1	Kecskemet viraga	1072	Fleur de Kecskemet	HUN	EEUR	BALK	WT	H	Rg	NoC	No	SD
347	351Mtp1	Flora	351	Flora	USA	NEWO	NEWO	W	H	Rs	NoC	No	SD
1902	0Mtp1648	Florencia B (EX 04)	3314	Florencia	ITA	ITAP	ITAP	T	H
990	2048Mtp1	Fogarina	2048	Fogarina	ITA	ITAP	ITAP	W	H	N	NoC	No	SD
1312	1460Mtp1	Fogoneu	1460	Fogoneu	ESP	IBER	IBER	W	H	N	NoC	No	SD
1106	1797Mtp1	Phokiano	1797	Fokiano	GRC	BALP	BALK	WT	H	NR	NoC	No	SD
426	2977Mtp1	Folignan	2977	Folignan	FRA	WEUR	WCEUR	W	H	B	NoC	No	SD
376	317Mtp4	Folle blanche	317	Folle blanche	FRA	WEUR	WCEUR	W	H	B	NoC	No	SD
720	2521Mtp1	Fondo de Orza	2521	Fondo de Orza	ESP	IBER	IBER	T	H	B	NoC	No	SD
1771	0Mtp385	Fontanara	3126	Fontanara = Wü B 51-4-10	DEU	CEUR	WCEUR	W	H	B	NoC	No	SD
1770	0Mtp386	Fonte Cal (de Pinhel)	3201	Fonte Cal	PRT	IBER	IBER	W	H	B	NoC	No	SD
768	2401Mtp1	Forastera	2401	Forastera	ITA	ITAP	ITAP	W	H	B	NoC	No	SD
1769	0Mtp387	Forcallat	3146	Forcallat blanca	ESP	IBER	IBER	W	H	B	NoC	No	SD
1353	1358Mtp1	Forcalla	1358	Forcallat tinta	ESP	IBER	IBER	W	H	N	NoC	No	SD
1404	1283Mtp1	Forcellina	1283	Forcellina	ITA	ITAP	ITAP	W	H	N	NoC	No	SD
1544	1015Mtp1	Formosa	1015	Formosa = Pirovano 245	ITA	ITAP	ITAP	T	H	N	NoC	No	SD
1768	0Mtp388	Forotoi	3147	Forotoi (?)	ESP	IBER	IBER	W	H	N	NoC	No	SD
1390	1300Mtp1	Fortana (Uva d'oro)	1300	Fortana	ITA	ITAP	ITAP	W	H	N	NoC	No	SD
1882	0Mtp1733	Fortunato	3296	Fortunato	ESP	IBER	IBER	T		B	NoC	No	SD
99	765Mtp1	Foster's white seedling	765	Foster's white seedling	GBR	WEUR	WCEUR	T	H	B	NoC	No	SD
343	355Mtp2	Fotcha	355	Fotcha	URS	RUUK	RUUK	T	F	N	NoC	No	SD
1767	0Mtp389	Fouhi khechen	3212	Fouhi Khichen	SYR	NEAS	EMCA	T	H	B	NoC	No	SD
1969	0Mtp1437	Fouhi Nahem	3215	Fouhi Nahem	SYR	NEAS	EMCA	T	H	B	NoC	No	SD
652	264Mtp5	Inconnu Simonneau A3 = Franc Noir de la Hte Saône	264	Franc noir de la Haute-Saône	FRA	WEUR	WCEUR	W	H	N	NoC	No	SD
135	695Mtp1	François Ier	695	François Ier	FRA	WEUR	WCEUR	T	H	B	NoC	No	SD
887	221Mtp1	François noir femelle	221	François noir	FRA	WEUR	WCEUR	W	F	N	NoC	No	SD
868	2246Mtp2	Moustoasa	2246	Francuse	ROU	EEUR	BALK	W	H	B	NoC	No	SD
184	632Mtp2	Ain Amokrane	632	Frankenthal rouge foncé	DEU	CEUR	WCEUR	WT	H	Rg	NoC	No	SD
1379	1318Mtp2	Frappato di Vittoria	1318	Frappato di Vittoria	ITA	ITAP	ITAP	W	H	N	NoC	No	SD
1439	1245Mtp1	Freisa	1245	Freisa	ITA	ITAP	ITAP	W	H	N	NoC	No	SD
933	2133Mtp1	Freiburger 21-5	2133	Freisamer	DEU	CEUR	WCEUR	W	H	B	NoC	No	SD
1766	0Mtp395	Froelich x (4) 2	3123	Froelich X 4-2	DEU	CEUR	WCEUR	W	H	B	NoC	No	SD
209	598Mtp1	Frühgipfler	598	Frühgipfler I	FRA	WEUR	WCEUR	W	H	B	NoC	No	SD
195	621Mtp1	Fruhmuscat Oberlin	621	Frühmuskat Oberlin	FRA	WEUR	WCEUR	W	H	B	NoC	Mus	SD
1765	0Mtp397	Frumoasa de Ghioroc x Cardinal	3658	Frumoasa de Ghioroc x Cardinal			nondet	T	H	B	NoC	No	SD
42	893Mtp1	Fruttuosa	893	Fruttuosa = Pirovano 27	ITA	ITAP	ITAP	T	H	B	NoC	No	SD
1549	100Mtp2	Folle	100	Fuella nera	FRA	WEUR	WCEUR	W	H	N	NoC	No	SD
1532	1039Mtp1	Fulgens	1039	Fulgens = Pirovano 347	ITA	ITAP	ITAP	T	H	Rg	NoC	No	SD
791	2371Mtp1	Fumin	2371	Fumin	ITA	ITAP	ITAP	W	H	N	NoC	No	SD
932	2134Mtp1	Furjmony feher	2134	Furjmony feher	HUN	EEUR	BALK	T	F	B	NoC	No	SD
686	25Mtp1	Tokay	25	Furmint	HUN	EEUR	BALK	W	H	B	NoC	No	SD
436	2965Mtp1	Fürstentraube	2965	Fürstentraube	DEU	CEUR	WCEUR	W	H	N	NoC	No	SD
17	977Mtp1	Fusca	977	Fusca = Pirovano 142	ITA	ITAP	ITAP	T	H	N	NoC	No	SD
23	962Mtp2	Girolamo Molon	962	G. Molon = Pirovano 102	ITA	ITAP	ITAP	T	H	N	NoC	No	SD
790	2372Mtp1	Gaglioppo	2372	Gaglioppo	ITA	ITAP	ITAP	W	H	N	NoC	No	SD
357	337Mtp1	Gaïdouria	337	Gaïdouria	GRC	BALP	BALK	W	H	B	NoC	No	SD
931	2136Mtp2	Galbena de Odobesti	2136	Galbena de Odobesti	ROU	EEUR	BALK	W	H	B	NoC	No	SD
1262	1541Mtp1	Galego Montemor	1541	Galego de Montemor	PRT	IBER	IBER	W	H	B	NoC	No	SD
1282	1500Mtp5	Galego dourado	1500	Galego dourado	PRT	IBER	IBER	W	H	B	NoC	No	SD
1876	0Mtp1747	Galotta	3484	Galotta	CHE	CEUR	WCEUR	W	H	N	NoC	No	SD
30	946Mtp1	Galvani	946	Galvani = Pirovano 86	ITA	ITAP	ITAP	T	H	N	NoC	No	SD
825	230Mtp20	Gamay n°5	230	Gamay	FRA	WEUR	WCEUR	W	H	N	NoC	No	SD
770	239Mtp2	Gamay blanc	239	Gamay blanc Gloriod	FRA	WEUR	WCEUR	W	H	B	NoC	No	SD
751	2427Mtp1	Gamza varnenska	2427	Gamza de Varna	BGR	EEUR	BALK	W	H	N	NoC	No	SD
548	2797Mtp1	Ganson (famille 1)	2797	Ganson	FRA	WEUR	WCEUR	W	H	N	NoC	No	SD
475	2902Mtp1	Ganziandy	2902	Gantziandan	ARM	CAUC	EMCA	T	H	B	NoC	No	SD
1763	0Mtp408	Garbanega	3184	Garbanega faux (Istituto San Michele)	ITA	ITAP	ITAP	W	H			No
1421	1264Mtp1	Garganega	1264	Garganega	ITA	ITAP	ITAP	WT	H	B	NoC	No	SD
1762	0Mtp409	Garganega mascio	3185	Garganega mascio	ITA	ITAP	ITAP	W	H	B	NoC	No	SD
1309	1464Mtp2	Moscatel romano	1464	Gargollasa	ESP	IBER	IBER	W	H	N	NoC	No	SD
1030	1972Mtp1	Garrido macho	1972	Garrido macho	ESP	IBER	IBER	WT	H	B	NoC	No	SD
1983	0Mtp1341	Garrut N	3301	Garro	ESP	IBER	IBER	W	H	N	NoC	No	SD
852	226Mtp11	Arrivet	226	Gascon	FRA	WEUR	WCEUR	W	H	N	NoC	No	SD
1350	1363Mtp1	Gateta	1363	Gateta	ESP	IBER	IBER	WT	H	N	NoC	No	SD
1192	1647Mtp1	Gegic	1647	Gegic	HRV	BALP	BALK	WT	H	B	NoC	No	SD
1228	1594Mtp3	Kläpfer	1594	Gelbholzer blau	DEU	CEUR	WCEUR	WT	H	N	NoC	No	SD
866	2248Mtp1	Gemre	2248	Gemre	TUR	CAUC	EMCA	T	H	Rg	NoC	No	SD
885	2222Mtp1	Général de la Marmora	2222	Général de la Marmora	FRA	WEUR	WCEUR	T	H	B	NoC	No	SD
88	789Mtp1	Genk Uzum	789	Genk Uzum	TUR	CAUC	EMCA	T	F	B	NoC	No	SD
380	312Mtp4	Plant Mercier	312	Genouillet	FRA	WEUR	WCEUR	W	H	N	NoC	No	SD
1460	121Mtp4	Genovese (thermo.)	121	Genovèse	FRA	WEUR	WCEUR	W	H	B	NoC	No	SD
365	329Mtp1	Gheméra	329	Gheméra	GRC	BALP	BALK	W	H	Rg	NoC	No	SD
333	372Mtp1	Gibert	372	Gibert	FRA	WEUR	WCEUR	W	H	N	NoC	No	SD
266	45Mtp6	Gibi	45	Gibi	FRA	WEUR	WCEUR	W	F	B	NoC	No	SD
1760	0Mtp417	Gibraltar noir	3269	Gibraltar noir (Collection Oberlin)			nondet	W	F	N	NoC	No	SD
83	793Mtp1	Gildé	793	Gildé	BEL	WEUR	WCEUR	T	H	B	NoC	No	SD
987	2052Mtp1	Giro sardo	2052	Giro sardo	ITA	ITAP	ITAP	W	H	N	NoC	No	SD
1759	0Mtp419	Gissary	3158	Gissary	UKR	RUUK	RUUK			B	NoC
131	700Mtp1	Glacière	700	Glacière	FRA	WEUR	WCEUR	T	H	Rg	NoC	No	SD
930	2138Mtp1	Gloria Hungariae	2138	Gloria Hungariae	HUN	EEUR	BALK	T	H	B	NoC	No	SD
1160	1685Mtp1	Glycostaphyllo	1685	Glycostaphyllo	TUR	CAUC	EMCA	W	H	Rg	NoC	No	SD
869	2244Mtp2	Goher	2244	Goher	HUN	EEUR	BALK	W	F	B	NoC	No	SD
678	2613Mtp1	Gold blanc (de Californie)	2613	Gold	USA	NEWO	NEWO	T	H	B	NoC	Mus	SL
1756	0Mtp426	Golden Hambourg	3128	Golden Hambourg	GBR	WEUR	WCEUR	T	H	B	NoC	No	SD
210	597Mtp5	Goldriesling	597	Goldriesling	FRA	WEUR	WCEUR	W	H	B	NoC	No	SD
1755	0Mtp428	Golodan	3600	Golodan	AFG	FEAS	MFEAS	T		B	NoC	No	SD
1740	0Mtp467	Guolouri Mtsvané	3351	Golouri Mtzvané	GEO	CAUC	EMCA	WT		B	NoC		SD
1754	0Mtp429	Gora Chirine n°1 (par erreur)	3258	Gora Chirine faux	IRN	MEAS	MFEAS	W		B	NoC	No	SL
865	2249Mtp1	Gordin	2249	Gordin	ROU	EEUR	BALK	W	H	B	NoC	No	SD
1161	1683Mtp1	Gordin gurguiat	1683	Gordin gurguiat	ROU	EEUR	BALK	W	H	B	NoC	No	SD
949	210Mtp1	Gueuche blanc	211	Gouais blanc	FRA	WEUR	WCEUR	W	H	B	NoC	No	SD
920	214Mtp1	Gouget n°1	214	Gouget	FRA	WEUR	WCEUR	W	H	N	NoC	No	SD
340	359Mtp1	Goustoulidi	359	Goustoulidi	GRC	BALP	BALK	W	H	B	NoC	No	SD
433	296Mtp2	Verdelho	296	Gouveio (Verdelho)	PRT	IBER	IBER	W	H	B	NoC	No	SD
74	816Mtp1	Gradiska	816	Gradiska = Moranet	FRA	WEUR	WCEUR	T	H	B	NoC	No	SD
1752	0Mtp440	Graeco	3224	Graeco	TUN	MAGH	MAGH	W	H	B	NoC	No	SD
1947	0Mtp1513	Inconnu Saint Christol	3112	Grain	FRA	WEUR	WCEUR	W	H	N	NoC	No	SD
330	378MTP1	Graisse	378	Graisse	FRA	WEUR	WCEUR	W	H	B	NoC	No	SD
546	2799Mtp1	Gramon (famille 1)	2799	Gramon	FRA	WEUR	WCEUR	W	H	N	NoC	No	SD
252	481Mtp3	Grand Noir de la Calmette	481	Grand Noir de la Calmette	FRA	WEUR	WCEUR	W	H	N	col	No	SD
435	2967Mtp1	Granoir	2967	Granoir	CHE	CEUR	WCEUR	W	H	N	NoC	No	SD
1747	0Mtp453	Groppelo	3188	Grapello	ITA	ITAP	ITAP	W	H	N			SD
1480	1181Mtp1	Grappenoux	1181	Grappenoux	FRA	WEUR	WCEUR	W	H	N	NoC	No	SD
1171	1671Mtp2	Grasa de Cotnari	1671	Grasa de Cotnari	ROU	EEUR	BALK	W	H	B	NoC	No	SD
1496	110Mtp2	Grassens n°3	110	Grassen	FRA	WEUR	WCEUR	W	H	N	NoC	No	SD
1916	0Mtp1582	Greaca	3211	Greaca	ROU	EEUR	BALK	T	H	B	NoC	No	SD
26	95Mtp1	Téoulier blanc	95	Grec blanc de semis	FRA	WEUR	WCEUR	W	H	B	NoC	No	SD
156	669Mtp1	Grec rouge	669	Grec rouge	FRA	WEUR	WCEUR	WT	H	Rs	NoC	No	SD
788	2375Mtp2	Grechetto di Todi	2375	Grechetto	ITA	ITAP	ITAP	W	H	B	NoC	No	SD
1751	0Mtp447	Grecheto di Todi (par erreur)	3259	Grechetto di Todi faux	ITA	ITAP	ITAP	W	H	B	NoC	No	SD
789	2373Mtp1	Greco bianco	2373	Greco bianco	ITA	ITAP	ITAP	W	H	B	NoC	No	SD
1412	1273Mtp1	Greco bianco di Tufo	1273	Greco di Tufo	ITA	ITAP	ITAP	W	H	B	NoC	No	SD
1411	1274Mtp2	Greco nero	1274	Greco nero	ITA	ITAP	ITAP	W	H	N	NoC	No	SD
1749	0Mtp449	Grelho Portalegre	3374	Grelho Portalegre	PRT	IBER	IBER	W	H	B	NoC	No	SD
348	34Mtp10	Grenache noir sain Visan	34	Grenache	FRA	WEUR	WCEUR	W	H	N	NoC	No	SD
994	2041Mtp2	Grignolina	2041	Grignolino	ITA	ITAP	ITAP	W	H	N	NoC	No	SD
1386	1306Mtp2	Grillo	1306	Grillo	ITA	ITAP	ITAP	W	H	B	NoC	No	SD
1257	1551Mtp3	Roussette basse n°18	1551	Gringet	FRA	WEUR	WCEUR	W	H	B	NoC	No	SD
1203	1633Mtp1	Grk	1633	Grk	HRV	BALP	BALK	W	F	B	NoC	No	SD
1748	0Mtp452	Grocanka	3637	Grocanka	SCG	BALP	BALK	T	H	B	NoC	No	SD
424	297Mtp14	Grolleau	297	Grolleau	FRA	WEUR	WCEUR	W	H	N	NoC	No	SD
787	2376Mtp1	Gropello di san stefano	2376	Gropello di San Stefano	ITA	ITAP	ITAP	W	H	N	NoC	No	SD
786	2377Mtp2	Gropello gentile	2377	Gropello gentile	ITA	ITAP	ITAP	W	H	N	NoC	No	SD
458	292Mtp3	Petit Mielleux	292	Gros Bec	FRA	WEUR	WCEUR	W	H	N	NoC	No	SD
362	331Mtp4	Picardan du Languedoc	331	Gros Blanc	FRA	WEUR	WCEUR	W	H	B	NoC	No	SD
1746	0Mtp454	Gros blanc de Ribiers	3507	Gros blanc de Ribiers (Collection Ravaz)	FRA	WEUR	WCEUR	WT	F	N	NoC	No	SD
77	80Mtp1	Plant du Rhin	80	Gros Bourgogne	FRA	WEUR	WCEUR	W	H	B	NoC	No	SD
1449	1232Mtp3	Pignon	1232	Gros Cabernet	FRA	WEUR	WCEUR	W	H	N	NoC	No	SD
1745	0Mtp456	Gros Chardonnay (faux)	3508	Gros Chardonnay faux	FRA	WEUR	WCEUR	W	H	B	NoC	No	SD
93	774Mtp5	Fruher Wälscher	774	Gros Colman	RUS	RUUK	RUUK	T	H	N	NoC	No	SD
1993	0Mtp1304	Facca R8 S13 E15	3078	Gros Courbu	FRA	WEUR	WCEUR	W	H	B	NoC	No	SD
301	421Mtp2	Gros Manseng	421	Gros Manseng	FRA	WEUR	WCEUR	W	H	B	NoC	No	SD
304	419Mtp1	Manseng supérieur	419	Gros Manseng de Lucq	FRA	WEUR	WCEUR	W	H	B	NoC	No	SD
1459	1220Mtp1	Gros Mansois	1220	Gros Mansois	FRA	WEUR	WCEUR	W	H	N	NoC	No	SD
92	775Mtp2	Gros Maroc	775	Gros Maroc			nondet	T	H	N	NoC	No	SD
338	366Mtp1	Gros Péjac	366	Gros Péjac	FRA	WEUR	WCEUR	W	H	N	NoC	No	SD
1744	0Mtp458	Gros rouge	3327	Gros rouge	ITA	ITAP	ITAP	W	H	N	NoC	No	SD
363	330Mtp2	Gros Verdot Colon	330	Gros Verdot	FRA	WEUR	WCEUR	W	H	N	NoC	No	SD
191	625Mtp6	Gros Vert n°1	625	Gros vert	FRA	WEUR	WCEUR	T	H	B	NoC	No	SD
1180	165Mtp1	Grosse Jacquère	165	Grosse Jacquère	FRA	WEUR	WCEUR	W	H	B	NoC	No	SD
1712	0Mtp537	Inconnu noir n°75	3509	Grosse Mérille	FRA	WEUR	WCEUR	W	H	N	NoC	No	SD
1142	172Mtp5	Grosse Roussette	172	Grosse Roussette	FRA	WEUR	WCEUR	W	H	B	NoC	No	SD
98	767Mtp1	Guadurea	767	Guadurea	GRC	BALP	BALK	W	H	N	NoC	No	SD
1334	1408Mtp1	Gualarido	1408	Gualarido	ESP	IBER	IBER	W	H	B	NoC	No	SD
957	209Mtp4	Gueuche noir	209	Gueuche noir	FRA	WEUR	WCEUR	W	H	N	NoC	No	SD
327	391Mtp1	Guignard de Saintours n°2 noir	391	Guignard de Saintours	FRA	WEUR	WCEUR	W	H	N	NoC	No	SD
324	396Mtp1	Guillemot	396	Guillemot	FRA	WEUR	WCEUR	W	H	B	NoC	No	SD
1742	0Mtp465	Gùinrinsky	3437	Guinrinsky	RUS	RUUK	RUUK	W	F	Rg	NoC	No	SD
722	2512Mtp2	Mardgenni	2512	Guiouliabi dagestanskii	RUS	RUUK	RUUK	WT	H	Rs	NoC	No	SD
1741	0Mtp466	Guirah	3510	Guirah	FRA	WEUR	WCEUR	W	F	N	NoC	No	SD
1739	0Mtp468	Guzal Kara	3276	Guzal Kara	UZB	FEAS	MFEAS	T	H	N	col	No	SD
531	2819Mtp1	Gyöngy feher	2819	Gyöngy feher	HUN	EEUR	BALK	W	H	B	NoC	No	SD
529	2820Mtp1	Gyöngyszölö	2820	Gyöngy szölö	HUN	EEUR	BALK	W	H	B	NoC	No	SD
1066	1893Mtp1	Adari	1893	Hadari	MAR	MAGH	MAGH	T	H	B	NoC	No	SD
1738	0Mtp469	Hagnos Zöld	3444	Hagnos Zöld	HUN	EEUR	BALK	T	H	B	NoC	No	SD
1933	0Mtp1544	Haimka	3406	Haimka	BGR	EEUR	BALK	WT	H	B	NoC	No	SD
1736	0Mtp471	Haïtha	3601	Haita safid	AFG	FEAS	MFEAS	T	H	B	NoC	No	SD
1036	1966Mtp1	Halholyag	1966	Halholyag	HUN	EEUR	BALK	T	F	B	NoC	No	SD
1046	1935Mtp1	Hamman blanc	1935	Hamman blanc	TUN	MAGH	MAGH	T	H	B	NoC	No	SD
928	2140Mtp2	Hamvas	2140	Hamvas	HUN	EEUR	BALK	W	H	Rs	NoC	No	SD
864	224Mtp10	Hängling blau (par erreur)	3465	Hängling blau (Collection Oberlin)	DEU	CEUR	WCEUR	W	H	N	NoC	No	SD
1226	1596Mtp1	Blauer Hangling	1596	Hängling blau (Collection Ravaz)	DEU	CEUR	WCEUR	W	H	N	NoC	No	SD
1735	0Mtp474	Hängling spänischer	3466	Hängling spänischer	DEU	CEUR	WCEUR	W	H	N	NoC	No	SD
1227	1595Mtp3	Hansen	1595	Hans	DEU	CEUR	WCEUR	W	H	Rs	NoC	No	SD
1217	1609Mtp1	Harslevelu	1609	Harslevelu	HUN	EEUR	BALK	W	H	B	NoC	No	SD
954	2105Mtp1	Hasan dede	2105	Hasandede beyazi	TUR	CAUC	EMCA	W	H	B	NoC	No	SD
1168	1675Mtp1	Hibron blanc	1675	Hebron blanc	ISR	NEAS	EMCA	WT	H	B	NoC	No	SD
700	2562Mtp1	Hegedüs Sandor	2562	Hegedüs Sandor	HUN	EEUR	BALK	W	H	B	NoC	No	SD
587	2744Mtp1	Helfensteiner	2744	Helfensteiner = We S 5332	DEU	CEUR	WCEUR	W	H	N	NoC	No	SD
1166	1677Mtp1	Hénab	1677	Henab	TUR	CAUC	EMCA	T	H	Rg	NoC	No	SD
111	743Mtp2	Heptakilo	743	Heptakilo	GRC	BALP	BALK	T	H	N	NoC	No	SD
586	2745Mtp1	Heroldrebe	2745	Heroldrebe = We S 130	DEU	CEUR	WCEUR	W	H	N	NoC	No	SD
1241	1575Mtp1	Heunisch rouge opp.	1575	Heunisch rot	AUT	CEUR	WCEUR	W	H	Rs	NoC	No	SD
1240	1576Mtp3	Debela crbina	1576	Heunisch schwarz	DEU	CEUR	WCEUR	W	F	N	NoC	No	SD
1153	169Mtp5	Martin Cot	169	Hibou blanc	FRA	WEUR	WCEUR	W	H	B	NoC	No	SD
1147	171Mtp2	Hibou	171	Hibou noir	FRA	WEUR	WCEUR	W	H	N	NoC	No	SD
1734	0Mtp479	Himbertscha	3485	Himbertscha	CHE	CEUR	WCEUR	W	H	B	NoC	No	SD
1123	1755Mtp1	Himoniatico	1755	Himoniatiko	CYP	BALP	BALK	T	F	B	NoC	No	SD
1733	0Mtp482	Hölder	3467	Hölder = We S 397	DEU	CEUR	WCEUR	W	H	B	NoC	No	SD
953	2106Mtp1	Horoz karasi	2106	Horoz karasi	TUR	CAUC	EMCA	WT	H	N	NoC	No	SD
496	2865Mtp1	Hosszunyelu	2865	Hosszunyelu	HUN	EEUR	BALK	W	H	B	NoC	No	SD
1731	0Mtp484	Houssein blanc (par erreur)	3260	Houssein rouge	IRN	MEAS	MFEAS	T		NR	NoC	No	SD
1730	0Mtp488	Huevo de gato (falso)	3294	Huevo de gato negro	ESP	IBER	IBER	T	F	N	NoC	No	SD
181	635Mtp1	Dattier noir	2903	Hunisa	IRN	MEAS	MFEAS	T	F	N	NoC	No	SD
1732	0Mtp483	Houedi	3597	Hweidi	SYR	NEAS	EMCA	T	H	B	NoC	No	SD
1458	1221Mtp2	Itshkimar	1221	Ichkimar	UZB	FEAS	MFEAS	T	F	Rg	NoC	No	SD
474	2905Mtp1	Icod de los Vinos	2905	Icod de los Vinos	ESP	IBER	IBER	W	H	N	NoC	No	SD
1330	1418Mtp1	Ida	1418	Ida	HUN	EEUR	BALK	T	H	Rs	NoC	Mus	SD
1020	1996Mtp1	Igherziz	1996	Igherziz	MAR	MAGH	MAGH	T	H	N	NoC	No	SD
11	996Mtp1	Ignea	996	Ignea = Pirovano 185	ITA	ITAP	ITAP	T	H	Rs	NoC	No	SD
1727	0Mtp492	Impérial	3511	Impérial (Collection Antibes)	FRA	WEUR	WCEUR	T	H	N	NoC	No	SD
1542	1017Mtp3	Impero	1017	Impero = Pirovano 264	ITA	ITAP	ITAP	T	H	B	NoC	Aro	SD
983	2057Mtp1	Impigno	2057	Impigno	ITA	ITAP	ITAP	W	H	B	NoC	No	SD
967	2086Mtp1	Inconnu blanc	2086	Inconnu blanc	IRN	MEAS	MFEAS	W	H	B	NoC	No	SD
1892	0Mtp1691	Inconnu GB 7 (C 1245)		Inconnu GB 7 (C 1245)	FRA	WEUR	WCEUR	W	H	B	NoC	No	SD
1846	0Mtp1848	Bordeaux 8381	3628	INRA Bordeaux 8381	FRA	WEUR	WCEUR	W	H	N	NoC	No	SD
1960	0Mtp148	Bordeaux 85-38	3118	INRA Bordeaux 85-38	FRA	WEUR	WCEUR	T	H	B	NoC	No	SL
1848	0Mtp1840	Lignée 40024.Col.1	3623	INRA Colmar Lignée PN40024	FRA	WEUR	WCEUR	W		N	NoC	No	SD
1125	1752Mtp1	Irki ou Ergi	1752	Irki	YEM	MEAS	MFEAS	T	H	B	NoC	No	SD
1318	1448Mtp1	Irsay Oliver	1448	Irsay Oliver	HUN	EEUR	BALK	WT	H	B	NoC	Mus	SD
425	2978Mtp1	Isa (famille 1)	2978	Isa	FRA	WEUR	WCEUR	T	H	B	NoC	Mus	SD
567	2778Mtp1	Ispisari	2778	Ispisari	BGR	EEUR	BALK	T	H	B	NoC	No	SD
32	926Mtp6	Muscat Romain d'Alexandrie	926	Italia = Pirovano 65	ITA	ITAP	ITAP	T	H	B	NoC	Mus	SD
510	2845Mtp1	Itchkimar biely	2845	Itchkimar biely	UZB	FEAS	MFEAS	T	F	B	NoC	No	SD
473	2906Mtp1	Ithaki rose	2906	Ithaki	GRC	BALP	BALK	T	H	Rs	NoC	No	SD
757	2419Mtp1	Ivan	2419	Ivan	HUN	EEUR	BALK	T	H	Rg	NoC	No	SD
1208	1627Mtp1	Dinka feher	1613	Izsaki sarfeher	HUN	EEUR	BALK	W	H	B	NoC	No	SD
1216	160Mtp7	Jacquère	160	Jacquère	FRA	WEUR	WCEUR	W	H	B	NoC	No	SD
1893	0Mtp1685	Jacquère noire (C 1100)	3053	Jacquère noire d'Apremont	FRA	WEUR	WCEUR	W	H	N	NoC	No	SD
1341	1386Mtp1	Jaen negro	1386	Jaen negro	ESP	IBER	IBER	WT	H	N	NoC	No	SD
525	2824Mtp1	Jahafi	2824	Jahafi	SYR	NEAS	EMCA	T	H	B	NoC	No	SD
1274	1524Mtp1	Jampal	1524	Jampal	PRT	IBER	IBER	W	H	B	NoC	No	SD
171	651Mtp6	Madeleine Céline (par erreur)	651	Jaoumet	FRA	WEUR	WCEUR	T	H	B	NoC	No	SD
533	2812Mtp1	Fekete Jardovany	2812	Jardovany fekete	HUN	EEUR	BALK	W	H	N	NoC	No	SD
927	2143Mtp1	Javor gross	2143	Javor gross	AUT	CEUR	WCEUR	W	H	B	NoC	No	SD
1710	0Mtp554	Javorovite	3462	Javorovite	SVK	CEUR	WCEUR	W	F	B	NoC	No	SD
1505	1091Mtp1	Jean-Bernath	1091	Jean Bernath	HUN	EEUR	BALK	W	H	N	NoC	No	SD
862	2253Mtp1	Jeludovii	2253	Jeludovii	ROU	EEUR	BALK	T	H	N	NoC	No	SD
699	2563Mtp1	Jorizling	2563	Jo Rizling	HUN	EEUR	BALK	W	H	B	NoC	No	SD
911	2173Mtp1	Joamenco	2173	Joamenco	PRT	IBER	IBER	WT	H	B	NoC	No	SD
734	2492Mtp1	João Domingos cl 6	2492	João Domingos	PRT	IBER	IBER	W	H	N	NoC	No	SD
1259	154Mtp1	Joubertin	154	Joubertin	FRA	WEUR	WCEUR	W	H	N	NoC	No	SD
629	2679Mtp1	Joumalak blanc	2679	Joumalak biely	UZB	FEAS	MFEAS	WT	H	B	NoC	No	SD
672	2624Mtp1	Jubilé	2624	Jubilé (Bulgarie)	BGR	EEUR	BALK	T	H	B	NoC	No	SD
861	2254Mtp1	Juhfark	2254	Juhfark	AUT	CEUR	WCEUR	W	H	B	NoC	No	SD
1151	1705Mtp1	Julius Caesar	1705	Julius Caesar	HUN	EEUR	BALK	T	H	Rs	NoC	No	SD
841	2282Mtp2	July muscat	2282	July Muscat	USA	NEWO	NEWO	T	H	B	NoC	Mus	SD
329	379Mtp3	Jurançon II	379	Jurançon blanc	FRA	WEUR	WCEUR	W	H	B	NoC	No	SD
334	370Mtp2	Dame noire	370	Jurançon noir	FRA	WEUR	WCEUR	W	H	N	NoC	No	SD
63	83Mtp1	Kadarka török	1610	Kadarka	HUN	EEUR	BALK	W	H	N	NoC	No	SD
1194	1644Mtp1	Babic	1644	Kadarum = Babic (Collection Split)	HRV	BALP	BALK	W	H	N	NoC	No	SD
199	613Mtp1	Kaisermuskat	613	Kaisermuskat	FRA	WEUR	WCEUR	W	H	B	NoC	No	SD
1967	0Mtp1447	Kaisi baladi	3219	Kaisi baladi	SYR	NEAS	EMCA	W	H	B	NoC	No	SD
666	2632Mtp1	Kakhete	2632	Kakkete	ARM	CAUC	EMCA	W	H	N	NoC	No	SD
1707	0Mtp562	Kakotryghis blanc	3167	Kakotryghis	GRC	BALP	BALK	W	H	B	NoC	No	SD
961	2097Mtp1	Kalecik siyahi	2097	Kalecik siyahi	TUR	CAUC	EMCA	W	H	N	NoC	No	SD
472	2908Mtp1	Kandahar	2908	Kandahar	USA	NEWO	NEWO	T	H	B	NoC	No	SD
1130	1746Mtp1	Kandari noir	1746	Kandari	AFG	FEAS	MFEAS	T	F	Rg	NoC	No	SD
1706	0Mtp565	Kanfet isium	3345	Kanfet isioum	URS	RUUK	RUUK	WT	H	B	NoC	No	SD
926	2144Mtp1	Kanigl grün	2144	Kanigl grün	AUT	CEUR	WCEUR	W	F	B	NoC	No	SD
606	2707Mtp1	Kanzler	2707	Kanzler = Alzey 3983	DEU	CEUR	WCEUR	W	H	B	NoC	No	SD
471	2909Mtp1	Kaouchansky tchiorniü	2909	Kaouchansky	MDA	RUUK	RUUK	W	F	N	NoC	No	SD
1705	0Mtp566	Kapistoni tetri	2631	Kapistoni tétri femelle	GEO	CAUC	EMCA	W	F	B	NoC	No	SD
1704	0Mtp567	Kapistoni tétri	3242	Kapistroni tétri hermaphrodite (Coll. Kichinev)	GEO	CAUC	EMCA	W	H	B	NoC	No	SD
1864	0Mtp1793	Karadjidji	3402	Kara Djidjigui	TUR	CAUC	EMCA	T		N	NoC	No
620	2690Mtp1	Kara Kaltak	2690	Kara kaltak	UZB	FEAS	MFEAS	T	H	Rg	NoC	No	SD
1703	0Mtp569	Kara oglan	3287	Kara oglan faux	TUR	CAUC	EMCA	W	H	B	NoC	No	SD
847	2276Mtp1	Kara ouzume d'Aschkhabadsky	2276	Kara ouzume Aschkhabadsky	TKM	FEAS	MFEAS	WT	H	N	NoC	No	SD
565	2780Mtp1	Kara Palvan	2780	Kara Palvan	UZB	FEAS	MFEAS	T	H	N	NoC	No	SD
1162	1682Mtp1	Kara papigi	1682	Kara papigi	TUR	CAUC	EMCA	T	H	Rs	NoC	No	SD
959	2098Mtp2	Karasakis (par erreur)	3288	Karasakis faux	TUR	CAUC	EMCA	W	H	N	NoC	No	SD
960	2098Mtp1	Karasakis	2098	Karasakiz	TUR	CAUC	EMCA	W	H	N	NoC	No	SD
1111	1784Mtp1	Karitsiotes	1784	Karitsiotis	GRC	BALP	BALK	W	H	N	NoC	No	SD
845	2278Mtp1	Karmir kakhani	2278	Karmir Kakhani	ARM	CAUC	EMCA	T	F	Rg	NoC	No	SD
1702	0Mtp573	Karmrayout	3648	Karmraiute	ARM	CAUC	EMCA	W		N	col	No	SD
685	2603Mtp1	Karroo belle	2603	Karroo belle	ZAF	NEWO	NEWO	T	H	NR	NoC	No	SD
339	364Mtp2	Karystino rose	364	Karystino	GRC	BALP	BALK	W	H	Rs	NoC	No	SD
1149	1715Mtp1	Assouad zeitouni	1715	Kasoufi de la Bekaa	LBN	NEAS	EMCA	W	H	B	NoC	No	SD
1135	1738Mtp1	Katta	1738	Kata	AFG	FEAS	MFEAS	T	H	B	NoC	No	SD
337	367Mtp1	Katsacoulias	367	Katsacoulias	GRC	BALP	BALK	W	H	N	NoC	No	SD
1701	0Mtp576	Katta Kurgan x Perletta	3655	Katta Kurgan x Perletta 15-42			nondet	T	H	B	NoC	No	SL
230	556Mtp2	Katta kourgan	556	Katta-kourgan	UZB	FEAS	MFEAS	T	F	B	NoC	No	SD
925	2145Mtp1	Kauka blau	2145	Kauka blau	AUT	CEUR	WCEUR	W	F	N	NoC	No	SD
447	2951Mtp1	Kaytagi	2951	Kaytagi rose	RUS	RUUK	RUUK	T	F	Rs	NoC	No	SD
1164	1679Mtp2	Kechmisch ali violet	1679	Kechmisch aly violet	IRN	MEAS	MFEAS	WT	H	N	NoC	No	SD
924	2146Mtp1	Kecskecsecsü rozsas piros	2146	Kecskecsecsu roszas piros	HUN	EEUR	BALK	T	H	NR	NoC	No	SD
1506	1090Mtp1	Kecskemet kincse	1090	Kecskemet kincse	HUN	EEUR	BALK	W	H	Rg	NoC	No	SD
698	2564Mtp1	Kecskemet szepe	2564	Kecskemet Szepe	HUN	EEUR	BALK	W	H	Rg	NoC	No	SD
710	2536Mtp1	Kecskemeti izes	2536	Kecskemeti izes	HUN	EEUR	BALK	WT	H	B	NoC	No	SD
1122	1758Mtp2	Kecskemeti rizling	1758	Kecskemeti rizling	HUN	EEUR	BALK	W	H	B	NoC	No	SD
1709	0Mtp560	Kadarka kek	3446	Kék Kadarka	HUN	EEUR	BALK	W	H	N	NoC	No	SD
572	2772Mtp1	Kekhlibar	2772	Kekhlibar	BGR	EEUR	BALK	T	H	B	NoC	No	SD
226	563Mtp1	Keknyelü	563	Kéknyelü	HUN	EEUR	BALK	W	F	B	NoC	No	SD
588	2743Mtp1	Kerner	2743	Kerner = We S 25-30	DEU	CEUR	WCEUR	W	H	B	NoC	No	SD
923	2147Mtp1	Keropodia	2147	Keropodia	GRC	BALP	BALK	W	H	B	NoC	No	SD
166	657Mtp1	Kalily	657	Khalili belyi	IRN	MEAS	MFEAS	T	H	B	NoC	No	SD
641	2663Mtp2	Kalily noir	2663	Khalili tcherni	IRN	MEAS	MFEAS	T	H	NR	NoC	No	SD
1007	2013Mtp1	Khalt	2013	Khalt	TUN	MAGH	MAGH	W	H	B	NoC	No	SD
901	2190Mtp1	Khatmi	2190	Khatmi	RUS	RUUK	RUUK	WT	H	B	NoC	No	SD
1700	0Mtp581	Khikhvi	2279	Khikhvi	GEO	CAUC	EMCA	W	H	B	NoC	No	SD
844	2279Mtp1	Khikhvi	3271	Khikhvi femelle (Collection Kichinev)	MDA	RUUK	RUUK	W	F	B	NoC	No	SD
640	2664Mtp1	Khindogny	2664	Khindogny	IRN	MEAS	MFEAS	W	H	N	NoC	No	SD
1453	1227Mtp2	Khoussaïné blanc	1227	Khoussaïné blanc	UZB	FEAS	MFEAS	T	H	B	NoC	No	SD
564	2781Mtp1	Kibraïski	2781	Kibraiski	UZB	FEAS	MFEAS	T	H	N	NoC	No	SD
571	2773Mtp1	Kichmich chichraou	2773	Kichmich chichraou	BGR	EEUR	BALK	T	H	B	NoC	No	SL
1165	1678Mtp5	Kischmisch	1678	Kichmich rond	TUR	CAUC	EMCA	T	H	B	NoC	No	SL
1954	0Mtp1491	Kichmich noir	3264	Kichmich tcherni	TUR	CAUC	EMCA	T	H	N	NoC	No	SL
1044	1944Mtp1	Kincsem	1944	Kincsem	HUN	EEUR	BALK	WT	H	Rg	NoC	No	SD
1697	0Mtp590	Kisilowy	3349	Kisilovy	RUS	RUUK	RUUK	WT		N	NoC	No	SD
1698	0Mtp589	Kisil izium	3352	Kizil ousum faux	URS	RUUK	RUUK	T		B	NoC	No
1761	0Mtp414	Geok souli	2634	Kizil sapak	TKM	FEAS	MFEAS	T	H	B	NoC	No	SD
109	746Mtp1	Kisil sapak	746	Kizil sapak faux	URS	RUUK	RUUK	W	H	N	NoC	No	SD
1711	0Mtp553	Jakdona rosa	3432	Kizil Yakdona	UKR	RUUK	RUUK	T	F	Rs	NoC	No	SD
1696	0Mtp595	Kleinrauschling	3656	Kleinrauschling	FRA	WEUR	WCEUR	W		B	NoC		SD
513	283Mtp5	Ortlieber	283	Knipperlé	FRA	WEUR	WCEUR	W	H	B	NoC	No	SD
1695	0Mtp596	Kniperlé précoce	3512	Knipperlé précoce faux	FRA	WEUR	WCEUR	W	H	B	NoC	No	SD
1694	0Mtp597	Kniperlé tardif	3513	Knipperlé tardif faux	FRA	WEUR	WCEUR	W	H	B	NoC	No	SD
1033	1969Mtp1	Kocsis Irma	1969	Kocsis Irma	HUN	EEUR	BALK	T	H	B	NoC	No	SD
528	2821Mtp1	Kocsis Pal szilvànija	2821	Kocsis Pal szilvanija	HUN	EEUR	BALK	W	H	B	NoC	No	SD
711	2535Mtp1	Kocsis Sàndor	2535	Kocsis Sandor	HUN	EEUR	BALK	W	H	B	NoC	No	SD
1985	0Mtp134	Bleu de Malaga	3163	Kok khabakh	UKR	RUUK	RUUK	W	H	B	NoC	No	SD
1140	1733Mtp2	Melekhovsky biely	1733	Kokour bely	UKR	RUUK	RUUK	W	H	B	NoC	No	SD
123	725Mtp1	Kolliniatico	725	Kolliniatiko	GRC	BALP	BALK	W	H	Rg	NoC	No	SD
110	744Mtp1	Kolontar feher	744	Kolontar	HUN	EEUR	BALK	W	H	B	NoC	No	SD
1692	0Mtp604	Kolossié gebirgig	3433	Kolossié gebirgig	UKR	RUUK	RUUK	T	F	N	NoC	No	SD
922	2148Mtp1	Königstraube	2148	Königstraube	TCH	CEUR	WCEUR	WT	H	B	NoC	No	SD
1691	0Mtp605	Königstraube	3664	Königstraube faux	TCH	CEUR	WCEUR	W	H	B	NoC	No	SD
1690	0Mtp607	Kontegalo blanc	3396	Kontegalo	GRC	BALP	BALK	T	F	B	NoC	No	SD
921	2149Mtp1	Korithi à gros grains rose	2149	Korithi à gros grains	GRC	BALP	BALK	W	H	Rs	NoC	No	SD
1119	1767Mtp1	Korithi mavro	1767	Korithi mavro	GRC	BALP	BALK	WT	H	N	NoC	No	SD
1000	2031Mtp1	Caristiano rouge	2031	Koritsanos	GRC	BALP	BALK	W	H	Rg	NoC	No	SD
1687	0Mtp610	Korisa kechmich	3341	Korza erevani	ARM	CAUC	EMCA	T		B	NoC	No	SD
1686	0Mtp613	Kosovska rana	3641	Kosovska rana	SCG	BALP	BALK	T	H	Rg	NoC	No	SD
664	2636Mtp1	Kossorotovsky	2636	Kossorotovsky	RUS	RUUK	RUUK	W	H	B	NoC	No	SD
1089	1822Mtp1	Kotsiphali	1822	Kotsiphali	GRC	BALP	BALK	W	H	N	NoC	No	SD
1157	1689Mtp1	Koudsi	1689	Koudsi	ISR	NEAS	EMCA	WT	H	B	NoC	No	SD
661	2639Mtp1	Kouldjinski	2639	Kouldjinsky	URS	RUUK	RUUK	W	H	Rs	NoC	No	SD
840	2285Mtp1	Kouroumbitsa	2285	Kouroupitsa	GRC	BALP	BALK	W	H	Rg	NoC	No	SD
1683	0Mtp621	Kurt seite aganyn isium	3434	Kourtseite aganin isioum	UKR	RUUK	RUUK	T	H	B	NoC	No	SD
1159	1687Mtp1	Koussan	1687	Koussan	TUR	CAUC	EMCA	T	H	N	NoC	No	SD
1962	0Mtp1474	Kutlaksky biely	3160	Koutlaksky belyi	UKR	RUUK	RUUK	T	H	BR	NoC	No	SD
1689	0Mtp608	Kontokladi blanc	3170	Koutsoumbeli aspro	GRC	BALP	BALK	W	F	B	NoC	No	SD
1685	0Mtp618	Kovacs Kreger	3447	Kovacs Kreger	HUN	EEUR	BALK	W	H	B	NoC	No	SD
469	2913Mtp1	Kovalevka	2913	Kovalevka	UKR	RUUK	RUUK	W	H	N	NoC	No	SD
1684	0Mtp619	Köver Szölö (par erreur)	3174	Köver Szölö faux	HUN	EEUR	BALK	W	H	B	NoC	No	SD
1238	1578Mtp2	Steinschiller	1578	Kövidinka	YUG	BALP	BALK	W	H	Rs	NoC	No	SD
665	2635Mtp1	Koz ouzioum	2635	Koz ouzioum	RUS	RUUK	RUUK	T	F	B	NoC	No	SD
1234	1582Mtp1	Kracher	1582	Kracher gelber	AUT	CEUR	WCEUR	W	H	B	NoC	No	SD
662	2638Mtp1	Krakhouna	2638	Krakhouna	GEO	CAUC	EMCA	W	H	B	NoC	No	SD
663	2637Mtp1	Krasnostop zolotovskii	2637	Krasnostop zolotowskii	RUS	RUUK	RUUK	W	H	N	NoC	No	SD
560	2785Mtp1	Kravi tzitzi	2785	Kravi tzitzi	BGR	EEUR	BALK	T	H	N	NoC	No	SD
1863	0Mtp1794	Kremovoï rose	3438	Kremovyi	RUS	RUUK	RUUK	T		Rs	NoC
1187	1651Mtp1	Kujundzusa	1651	Kujundzusa	HRV	BALP	BALK	W	H	B	NoC	No	SD
1198	1640Mtp1	Kurtelaska	1640	Kurtelaska	HRV	BALP	BALK	W	H	B	NoC	No	SD
257	470Mtp1	Kypreico	470	Kypreiko	GRC	BALP	BALK	W	H	N	NoC	No	SD
1682	0Mtp624	La Rochelle	3043	La Rochelle	ZAF	NEWO	NEWO	T	H	N	NoC	No	SD
445	2953Mtp1	Labrusco noir	2953	Labrusco	PRT	IBER	IBER	W	H	N	NoC	No	SD
1035	1967Mtp1	Lacrima di Mario	1967	Lacrima di Maria	ITA	ITAP	ITAP	T	H	B	NoC	No	SD
2005	0Mtp1251	Lacryma dolce (par erreur)	3178	Lacryma dolce faux	ITA	ITAP	ITAP	W	H	N	NoC	No	SD
905	2181Mtp1	Ladikino	2181	Ladikino	GRC	BALP	BALK	W	H	NR	NoC	No	SD
91	777Mtp1	Lady Downe's seedling	777	Lady Downe's seedling	GBR	WEUR	WCEUR	T	H	N	NoC	No	SD
81	7Mtp3	Lafayette	7	Lafayette	FRA	WEUR	WCEUR	W	H	B	NoC	No	SD
1006	2019Mtp1	St Emilion x Semillon C	2019	Lagauzère C	FRA	WEUR	WCEUR	W	H	B	NoC	No	SD
1401	1287Mtp2	Lagrein	1287	Lagrein	ITA	ITAP	ITAP	W	H	N	NoC	No	SD
398	3012Mtp1	Lahntraube	3012	Lahntraube (Collection Oberlin)	FRA	WEUR	WCEUR	W	H	B	NoC	No	SD
1680	0Mtp632	Lamberttraube	3654	Lamberttraube	DEU	CEUR	WCEUR	W	H	B	NoC	No	SD
1679	0Mtp633	Lambrusco casetta	3181	Lambrusco del Caset	ITA	ITAP	ITAP	W	H	N	NoC	No	SD
992	2045Mtp1	Lambrusco di Sorbara	2045	Lambrusco di Sorbara	ITA	ITAP	ITAP	W	F	N	NoC	No	SD
991	2047Mtp2	Lambrusco Maestri	2047	Lambrusco Maestri	ITA	ITAP	ITAP	W	H	N	NoC	No	SD
802	2349Mtp1	Lambrusco Marani	2349	Lambrusco Marani	ITA	ITAP	ITAP	W	H	N	NoC	No	SD
801	2350Mtp1	Lambrusco Montéricco	2350	Lambrusco Montericco femelle	ITA	ITAP	ITAP	W	F	N	NoC	No	SD
1678	0Mtp635	Lambrusco Salamino	3328	Lambrusco Salamino	ITA	ITAP	ITAP	W	H	N	NoC	No	SD
800	2351Mtp1	Lambrusco Viadanese	2351	Lambrusco viadanese	ITA	ITAP	ITAP	W	H	N	NoC	No	SD
1677	0Mtp636	Lameiro	3380	Lameiro	PRT	IBER	IBER	W	H	B	NoC	No	SD
617	2694Mtp1	Landroter	2694	Landroter = Cornalin du Valais	CHE	CEUR	WCEUR	W	H	N	NoC	No	SD
1196	1642Mtp1	Lasina	1642	Lasina	HRV	BALP	BALK	WT	H	N	NoC	No	SD
487	287Mtp2	Laska blau	287	Laska	FRA	WEUR	WCEUR	W	H	N	NoC	No	SD
853	2269Mtp1	Latina	2269	Latina = Pirovano 711	ITA	ITAP	ITAP	T	H	B	NoC	No	SD
298	424Mtp2	Lauzet	424	Lauzet	FRA	WEUR	WCEUR	W	H	B	NoC	No	SD
281	446Mtp3	Lenc de l'Ehl	446	Len de l'El	FRA	WEUR	WCEUR	W	H	B	NoC	No	SD
830	2300Mtp1	L'enfant trouvé	2300	L'Enfant trouvé	DEU	CEUR	WCEUR	W	H	B	NoC	No	SD
318	404Mtp1	Arcat	404	Lercat	FRA	WEUR	WCEUR	W	H	B	NoC	No	SD
697	2565Mtp1	Lesz még hazàm	2565	Lesz meg hazam	HUN	EEUR	BALK	W	H	NR	NoC	No	SD
1674	0Mtp640	Liali Iakdona	3355	Liali Yakdona	KAZ	FEAS	MFEAS		H		NoC
511	2844Mtp1	Lialmigui	2844	Lialmigui	MDA	RUUK	RUUK	WT	H	B	NoC	No	SD
1673	0Mtp642	Liana N	3570	Liana	ITA	ITAP	ITAP	T	H	N	NoC	No	SD
385	307Mtp5	Lignage noir	307	Lignage	FRA	WEUR	WCEUR	W	H	N	NoC	No	SD
175	646Mtp4	Lignan blanc	646	Lignan	ITA	ITAP	ITAP	T	H	B	NoC	No	SD
582	2749Mtp1	Liliorila	2749	Liliorila	FRA	WEUR	WCEUR	W	H	B	NoC	No	SD
721	251Mtp11	Limberger n°1	251	Limberger	FRA	WEUR	WCEUR	W	H	N	NoC	No	SD
838	2288Mtp2	Limniona noir	2288	Limniona	GRC	BALP	BALK	W	H	N	NoC	No	SD
136	694Mtp1	Linné	694	Linné	FRA	WEUR	WCEUR	T	H	N	NoC	No	SD
477	28Mtp10	Palomino fino	28	Listan	FRA	WEUR	WCEUR	WT	H	B	NoC	No	SD
1244	1570Mtp1	Mezesfeher	2808	Lisztes feher	HUN	EEUR	BALK	W	H	B	NoC	No	SD
27	950Mtp1	Littorio	950	Littorio = Pirovano 90	ITA	ITAP	ITAP	T	H	B	NoC	No	SD
555	2790Mtp1	Lival (famille 1)	2790	Lival	FRA	WEUR	WCEUR	T	H	N	NoC	No	SD
659	2640Mtp1	Lkeni noir	2640	Lkeny noir	AZE	CAUC	EMCA	W	H	N	NoC	No	SD
1530	1042Mtp1	Lombardia	1042	Lombardia = Pirovano 353	ITA	ITAP	ITAP	T	H	Rs	NoC	No	SD
1613	0Mtp828	Oeil de Dragon	3142	Long Yan	CHN	FEAS	MFEAS	T	H	Rs	NoC	No	SD
918	2165Mtp1	Louali (Aures)	2165	Louali	DZA	MAGH	MAGH	T	H	B	NoC	No	SD
1672	0Mtp649	Louisette	3514	Louisette	FRA	WEUR	WCEUR	W	H	B	NoC	No	SD
1265	1538Mtp1	Loureiro	1538	Loureiro	PRT	IBER	IBER	W	H	B	NoC	No	SD
124	724Mtp1	Lucien Baltet	724	Lucien Baltet	FRA	WEUR	WCEUR	T	H	N	NoC	No	SD
1670	0Mtp650	Luglienga	3335	Luglienga blanc faux	ITA	ITAP	ITAP	T	H	B	NoC	No	SD
1528	1045Mtp1	Luigi Razza	1045	Luigi Razza = Pirovano 365	ITA	ITAP	ITAP	T	H	Rs	NoC	No	SD
1669	0Mtp651	Lumassina	3312	Lumassina	ITA	ITAP	ITAP	W	H	B	NoC	No	SD
1668	0Mtp652	Luna nera	3640	Luna nera	YUG	BALP	BALK	W	H	N	NoC	No	SD
12	990Mtp1	Lutea	990	Lutea = Pirovano 167	ITA	ITAP	ITAP	T	F	B	NoC	Mus	SD
258	46Mtp6	Macabeo	46	Macabeu	FRA	WEUR	WCEUR	W	H	B	NoC	No	SD
1104	179Mtp1	Grec blanc	2374	Maceratino	ITA	ITAP	ITAP	T	H	B	NoC	No	SD
170	652Mtp2	Chasselas de Talhouët	652	Madeleine angevine	FRA	WEUR	WCEUR	T	F	B	NoC	No	SD
194	622Mtp8	Madeleine Angevine Oberlin	622	Madeleine angevine Oberlin	FRA	WEUR	WCEUR	T	H	B	NoC	No	SD
1667	0Mtp653	Madeleine Céline	3515	Madeleine Céline	FRA	WEUR	WCEUR	T	H	B	NoC	No	SD
878	2233Mtp2	Madeleine de Clermont (thermo.)	2233	Madeleine de Clermont	FRA	WEUR	WCEUR	T	H	B	NoC	No	SD
10	99Mtp1	La Guitte	653	Madeleine royale	FRA	WEUR	WCEUR	T	H	B	NoC	No	SD
173	649Mtp4	Agostenga blanc	649	Madeleine Salomon = Agostenga blanc	ITA	ITAP	ITAP	T	H	B	NoC	No	SD
168	655Mtp1	Madeleine Sämling 18	655	Madeleine Sämling 18	DEU	CEUR	WCEUR	T	H	B	NoC	No	SD
443	2956Mtp1	Madina (famille 1)	2956	Madina	FRA	WEUR	WCEUR	T	H	B	NoC	No	SL
2025	0Mtp1195	Vigne suliaçaise	3516	Magdeleine noire des Charentes	FRA	WEUR	WCEUR	W	H	N	NoC	No	SD
1400	1289Mtp1	Magliocco di Turi	1289	Magliocco	ITA	ITAP	ITAP	W	H	N	NoC	No	SD
673	2622Mtp1	Magyartraube noir	2622	Magyartraube	HUN	EEUR	BALK	W	H	N	NoC	No	SD
1932	0Mtp1546	Mai	3407	Mai	BGR	EEUR	BALK	T	H	B	NoC	No	SD
1930	0Mtp1549	Mai 10	3408	Mai 10 = Plovdiv II-6-30	BGR	EEUR	BALK	T	H	B	NoC	No	SD
1931	0Mtp1548	Mai 3	3409	Mai 3 = Plovdiv II-6-16	BGR	EEUR	BALK	T	H	B	NoC	No	SD
1008	2012Mtp1	Maingonnat 27 L 1	2012	Maingonnat 27 L1	TUN	MAGH	MAGH	T	H	B	NoC	No	SD
704	2543Mtp1	Maingonnat 3 L 1	2543	Maingonnat 3 L 1	TUN	MAGH	MAGH	W	H	B	NoC	No	SD
150	675Mtp1	Maingonnat 36 L 2	675	Maingonnat 36 L 2	TUN	MAGH	MAGH	W	H	B	NoC	No	SD
151	674Mtp1	Maingonnat 36 L 4	674	Maingonnat 36 L 4	TUN	MAGH	MAGH	W	H	B	NoC	No	SD
703	2544Mtp1	Maingonnat 7 L 1	2544	Maingonnat 7 L 1	TUN	MAGH	MAGH	W	H	B	NoC	No	SD
812	2332Mtp1	Beldi x Ugni blanc	2332	Maingonnat Beldi x Ugni blanc	TUN	MAGH	MAGH	W	H	B	NoC	No	SD
1666	0Mtp659	Maïski tcherni	3676	Maïski tcherni faux (Collection Taïrov)	MDA	RUUK	RUUK	W	H	N	NoC	No	SD
1665	0Mtp661	Major blanc	3378	Major	PRT	IBER	IBER	T	H	B	NoC	No	SL
693	2570Mtp1	Malaga II	2570	Malaga II (Dumas)	FRA	WEUR	WCEUR	W	H	B	NoC	Mus	SD
1664	0Mtp663	Malagouzia blanc	3397	Malagousia	GRC	BALP	BALK	W	H	B	NoC	No	SD
1966	0Mtp1449	Malahy	3238	Malahy	IRN	MEAS	MFEAS	T	F	NR	NoC	No	SD
273	453Mtp4	Malpé	453	Malpé	FRA	WEUR	WCEUR	W	H	N	NoC	No	SD
1345	1371Mtp2	Malvar	1371	Malvar	ESP	IBER	IBER	WT	H	B	NoC	No	SD
935	2131Mtp1	Malvarisco	2131	Malvarisco	PRT	IBER	IBER	W	H	N	NoC	No	SD
1663	0Mtp666	Malvasia bianca	3615	Malvasia bianca (Californie)	USA	NEWO	NEWO	W	H	B	NoC	Aro	SD
1662	0Mtp667	Malvasia candida	3584	Malvasia candida	PRT	IBER	IBER	W	H	B	NoC	No	SD
1661	0Mtp669	Malvasia de Colares	3585	Malvasia de Colares	PRT	IBER	IBER	W	H	B	NoC	No	SD
1358	1352Mtp1	Malvasia bianca Toscana	1352	Malvasia del Chianti	ITA	ITAP	ITAP	W	H	B	NoC	No	SD
782	2383Mtp1	Malvasia del Lazio	2383	Malvasia del Lazio	ITA	ITAP	ITAP	W	H	B	NoC	Mus	SD
1428	1257Mtp3	Malvasia di Candia	1257	Malvasia di Candia	ITA	ITAP	ITAP	W	H	B	NoC	No	SD
783	2382Mtp1	Malvasia di Candia aromatica	2382	Malvasia di Candia aromatica	ITA	ITAP	ITAP	W	H	B	NoC	Mus	SD
1660	0Mtp672	Malvasia di Candia	3644	Malvasia di Candia faux	HRV	BALP	BALK	W	H	B	NoC	Aro	SD
784	2381Mtp1	Malvasia di Casorzo	2381	Malvasia di Casorzo	ITA	ITAP	ITAP	W	H	N	NoC	No	SD
917	2166Mtp1	Malvasia	2166	Malvasia di Sardegna	ITA	ITAP	ITAP	W	H	B	NoC	Aro	SD
785	2380Mtp1	Malvasia di Schierano	2380	Malvasia di Schierano	ITA	ITAP	ITAP	W	H	N	NoC	No	SD
1291	1492Mtp1	Malvasia fina	1492	Malvasia fina	PRT	IBER	IBER	W	H	B	NoC	No	SD
1074	1844Mtp2	Malvasia Istriana	1844	Malvasia istriana	HRV	BALP	BALK	W	H	B	NoC	No	SD
781	2384Mtp1	Malvasia nera di Bari	2384	Malvasia nera di Brindisi	ITA	ITAP	ITAP	WT	H	N	NoC	No	SD
1261	1544Mtp1	Mantheudo	1544	Malvasia Rasteiro	PRT	IBER	IBER	WT	H	B	NoC	No	SD
1659	0Mtp675	Malvasia roja	3577	Malvasia roja de l'Estruc	ESP	IBER	IBER	W	H	BR	NoC	No	SD
1483	1176Mtp1	Fonte grande	1176	Malvasia-Moscatel Fonte Grande	PRT	IBER	IBER	W	H	B	NoC	No	SD
1840	0Mtp199	Cereza n°1 (par erreur)	3054	Malvina	ARG	NEWO	NEWO	T	H	B	NoC	No	SD
1658	0Mtp677	Malvoisie de Lasseraz	3517	Malvoisie de Lasseraz	FRA	WEUR	WCEUR	W	F	B	NoC	No	SD
1657	0Mtp678	Malvoisie de Madera	3586	Malvoisie de Madera (Collection Oberlin)	PRT	IBER	IBER	W	H	B	NoC	No	SD
114	738Mtp1	Mamelon	738	Mamelon	FRA	WEUR	WCEUR	T	H	B	NoC	No	SD
303	41Mtp1	Mancens	41	Mancens = Giro de Baleares	FRA	WEUR	WCEUR	W	H	N	NoC	No	SD
1464	1216Mtp1	Mancin	1216	Mancin	FRA	WEUR	WCEUR	W	H	N	NoC	No	SD
1112	1782Mtp2	Mantilaria	1782	Mandilaria	GRC	BALP	BALK	W	H	N	NoC	No	SD
262	464Mtp1	Mandrègue	464	Mandrègue	FRA	WEUR	WCEUR	W	H	N	NoC	No	SD
1656	0Mtp684	Manharttraube	3662	Manharttraube blanc faux	AUT	CEUR	WCEUR	W	H	B	NoC	No	SD
1655	0Mtp685	Manharttraube	3661	Manharttraube rouge faux	AUT	CEUR	WCEUR	W		Rg	NoC	No	SD
1929	0Mtp1550	Manizi	3410	Manizi	BGR	EEUR	BALK	T		Rg	NoC	No	SD
302	420Mtp1	Mansenc noir	420	Manseng noir	FRA	WEUR	WCEUR	W	H	N	NoC	No	SD
310	412Mtp1	Mansenc vert	412	Manseng vert	FRA	WEUR	WCEUR	W	H	B	NoC	No	SD
1534	102Mtp4	Mansonnet	102	Mansonnet	FRA	WEUR	WCEUR	W	H	N	NoC	No	SD
518	2834Mtp1	Manteudo	2834	Manteudo	PRT	IBER	IBER	W	H	B	NoC	No	SD
1880	0Mtp1736	Manto negro 22E29	3299	Manto negro	ESP	IBER	IBER	W	H	N	NoC	No	SD
149	676Mtp1	Manzoni 1-50	676	Manzoni 1-50	ITA	ITAP	ITAP	W	H	Rs	NoC	No	SD
148	677MTP1	Manzoni 2-15	677	Manzoni 2-15	ITA	ITAP	ITAP	W	H	N	NoC	No	SD
147	678Mtp1	Manzoni 3-26	678	Manzoni 3-26	ITA	ITAP	ITAP	T	H	B	NoC	No	SD
916	2167Mtp1	Maratheftico	2167	Maratheftico	CYP	BALP	BALK	T	F	N	NoC	No	SD
1158	1688MTP3	Vigne d'Ascalon	1688	Marawi	ISR	NEAS	EMCA	WT	H	B	NoC	No	SD
71	821Mtp1	Maréchal Bosquet	821	Maréchal Bosquet	FRA	WEUR	WCEUR	T	F	B	NoC	No	SD
1654	0Mtp688	Maren	3182	Maren	ITA	ITAP	ITAP	W	H	N	NoC	No	SD
1554	1000Mtp1	Marengo	1000	Marengo = Pirovano 205	ITA	ITAP	ITAP	T	H	B	NoC	No	SD
614	2699Mtp1	Mariensteiner	2699	Mariensteiner = Würzburg B 51-7-3	DEU	CEUR	WCEUR	W	H	B	NoC	Aro	SD
1540	1019Mtp1	Mario Mariani	1019	Mario Mariani = Pirovano 276	ITA	ITAP	ITAP	T	H	B	NoC	No	SD
1652	0Mtp691	Maroc	3114	Maroc de Savoie	FRA	WEUR	WCEUR	W	H	B	NoC	No	SD
1651	0Mtp692	Marocain	3115	Marocain de Sainte-Enimie	FRA	WEUR	WCEUR	T	H	N	NoC	No	SD
132	69Mtp1	Marocain noir	69	Marocain noir	FRA	WEUR	WCEUR	T	H	N	NoC	No	SD
1293	148Mtp10	Marsanne (thermo.)	148	Marsanne	FRA	WEUR	WCEUR	W	H	B	NoC	No	SD
1283	149Mtp3	Inconnu Pontaix = Marsanne noire de Pays	149	Marsanne de Pays	FRA	WEUR	WCEUR	W	H	N	NoC	No	SD
439	2960Mtp1	Marselan (famille 1)	2960	Marselan	FRA	WEUR	WCEUR	W	H	N	NoC	No	SD
1034	1968Mtp4	Marsigliana nera di Sicilia	1968	Marsigliana nera	ITA	ITAP	ITAP	T	H	NR	NoC	No	SD
1650	0Mtp696	Marsigliane	3330	Marsigliane (Collection Pirovano)	ITA	ITAP	ITAP	T	H	N	NoC	No	SD
397	3016Mtp1	Brunq noir	3016	Massirart	FRA	WEUR	WCEUR	W	H	N	NoC	No	SD
1510	1081Mtp1	Mathiasz 215 (par erreur)	1081	Mathiasz 215 faux	HUN	EEUR	BALK	T	H	B	NoC	No	SD
1504	1092Mtp1	Perle de Csaba rouge	1077	Mathiasz Janosne	HUN	EEUR	BALK	T	H	Rs	NoC	Mus	SD
1649	0Mtp702	Mathilde	3468	Mathilde (Collection Trèves)	DEU	CEUR	WCEUR	W	H	B	NoC	No	SD
1054	1906Mtp2	Bou Touqqala	1906	Maticha	MAR	MAGH	MAGH	WT	H	B	NoC	No	SD
468	2916Mtp1	Matilde	2916	Matilde	ITA	ITAP	ITAP	T	H	B	NoC	No	SD
658	2642Mtp2	Matrassa	2642	Matrassa	AZE	CAUC	EMCA	W	H	N	NoC	No	SD
1319	1446Mtp1	Maturana	1446	Maturana	ESP	IBER	IBER	W	H	B	NoC	No	SD
283	443Mtp20	Mauzac B clone 899	443	Mauzac	FRA	WEUR	WCEUR	W	H	B	NoC	No	SD
342	357Mtp1	Mauzac blanc faux	357	Mauzac faux de Cahuzac	FRA	WEUR	WCEUR	W	H	B	NoC	No	SD
282	445Mtp4	Mauzac noir n°3	445	Mauzac noir du Lot-et-Garonne	FRA	WEUR	WCEUR	W	H	N	NoC	No	SD
1648	0Mtp708	Mavro de Messenikola	3398	Mavro de Messenikola	GRC	BALP	BALK	W	H	N	NoC	No	SD
1102	1800Mtp3	Mavrodaphni	1800	Mavrodaphni	GRC	BALP	BALK	W	H	N	NoC	No	SD
836	2292Mtp2	Mavrostypho noir	2292	Mavrostypho	GRC	BALP	BALK	W	H	N	NoC	No	SD
1088	1824Mtp1	Mauvroudion	1824	Mavroudi	GRC	BALP	BALK	W	H	N	NoC	No	SD
980	2062Mtp2	Mavrud	2062	Mavrud	BGR	EEUR	BALK	W	H	N	NoC	No	SD
979	2064Mtp2	Mavroud varnenski	2064	Mavrud Varnenski	BGR	EEUR	BALK	W	H	N	NoC	No	SD
1067	188Mtp3	Mècle	188	Mècle	FRA	WEUR	WCEUR	W	H	N	NoC	No	SD
488	2878Mtp2	Médoc noir	2878	Médoc noir	HUN	EEUR	BALK	W	H	N	NoC	No	SD
1646	0Mtp715	Médouar	3381	Medouar	ISR	NEAS	EMCA
969	2082Mtp1	Mehdik	2082	Mehdik	IRN	MEAS	MFEAS	T	H	B	NoC	No	SD
915	2168Mtp1	Mehlweiss	2168	Mehlweiss	AUT	CEUR	WCEUR	W	H	B	NoC	No	SD
1487	1172Mtp2	Melbento	1172	Melbento	PRT	IBER	IBER	WT	H	B	NoC	Mus	SD
47	859Mtp1	Gamay Castille (mutation blanche)	315	Melon	FRA	WEUR	WCEUR	W	H	B	NoC	No	SD
1004	2026Mtp1	Jaen noir	1415	Mencia	ESP	IBER	IBER	W	H	N	NoC	No	SD
1645	0Mtp717	Menna di vacca	3189	Menna di vacca bianca	ITA	ITAP	ITAP	T	H	B	NoC	No	SD
1915	0Mtp1591	Merbein seedless	3620	Merbein seedless	AUS	NEWO	NEWO	T	H	B	NoC	No	SL
291	435Mtp4	Merille	435	Mérille	FRA	WEUR	WCEUR	W	H	N	NoC	No	SD
1643	0Mtp720	Merlinot	3518	Merlinot	FRA	WEUR	WCEUR	W	H	Rs	NoC	No	SD
368	326Mtp8	Merlot noir	326	Merlot	FRA	WEUR	WCEUR	W	H	N	NoC	No	SD
356	339Mtp5	Merlot blanc	339	Merlot blanc	FRA	WEUR	WCEUR	W	H	B	NoC	No	SD
1642	0Mtp721	Merma	3411	Merma	BGR	EEUR	BALK	T	H	B	NoC	Mus	SD
1352	1360Mtp1	Merseguera	1360	Merseguera	ESP	IBER	IBER	W	H	B	NoC	No	SD
1862	0Mtp1795	Mesisti rose	3439	Mesisti	RUS	RUUK	RUUK	W		Rs	NoC
306	417Mtp1	Meslier noir	417	Meslier noir	FRA	WEUR	WCEUR	W	H	N	NoC	No	SD
323	397Mtp15	Meslier gros	397	Meslier Saint-François	FRA	WEUR	WCEUR	W	H	B	NoC	No	SD
814	2328Mtp2	Métis Clerc	2328	Métis Clerc	FRA	WEUR	WCEUR	W	H	B	NoC	No	SD
1243	1572Mtp1	Mezes fekete	1572	Mezesfekete	HUN	EEUR	BALK	W	H	N	NoC	No	SD
621	268Mtp4	Mezi	268	Mezi	FRA	WEUR	WCEUR	W	H	N	NoC	No	SD
574	2770Mtp2	Michele Palieri	2770	Michele Palieri = Palieri 5	ITA	ITAP	ITAP	T	H	N	NoC	No	SD
1355	1356Mtp1	Morenillo	1452	Miguel de Arco	ESP	IBER	IBER	W	H	N	NoC	No	SD
246	510Mtp1	Mikveh 17	510	Mikveh 17	ISR	NEAS	EMCA	T	H	N	NoC	No	SD
290	436Mtp3	Perigord noir	436	Milgranet	FRA	WEUR	WCEUR	W	H	B	NoC	No	SD
128	707Mtp1	Chasselas noir	817	Milton	FRA	WEUR	WCEUR	T	H	Rg	NoC	No	SD
982	2059Mtp1	Minnella bianca	2059	Minnella bianca	ITA	ITAP	ITAP	W	H	B	NoC	No	SD
602	2713Mtp2	Mireille (famille 2)	2713	Mireille	FRA	WEUR	WCEUR	T	H	B	NoC	Mus	SD
1525	1055Mtp2	Mirifica	1055	Mirifica = Pirovano 432	ITA	ITAP	ITAP	T	H	B	NoC	No	SD
559	2786Mtp1	Mirni	2786	Mirni	BGR	EEUR	BALK	T	H	N	NoC	No	SD
467	2917Mtp1	Missgulli kara	2917	Misguli kara	UKR	RUUK	RUUK	WT	F	N	NoC	No	SD
118	734Mtp1	Mischung	734	Mishung	URS	RUUK	RUUK	T	H	B	NoC	No	SD
577	2764Mtp1	Misket tcherven	2764	Misket tcherven	BGR	EEUR	BALK	W	H	Rs	NoC	No	SD
1928	0mtp1552	Misket Trakiiski	3140	Misket Trakijshi	BGR	EEUR	BALK	T	H	B	NoC	Mus	SD
1086	1827Mtp1	Mission	1827	Mission	MEX	NEWO	NEWO	W	H	N	NoC	No	SD
566	2779Mtp1	Moldovanka	2779	Moldovanka	BGR	EEUR	BALK	T	H	N	NoC	No	SD
1156	168Mtp12	Inconnu blanc = Molette	168	Molette	FRA	WEUR	WCEUR	W	H	B	NoC	No	SD
153	672Mtp2	Molinera	672	Molinera gorda	ESP	IBER	IBER	T	H	Rg	NoC	No	SD
13	98Mtp7	Mollard (thermo.)	98	Mollard	FRA	WEUR	WCEUR	W	H	N	NoC	No	SD
1132	1742Mtp1	Monaca	1742	Monaca	AFG	FEAS	MFEAS	T	F	Rg	NoC	No	SD
97	76Mtp5	Frontignan des Charentes	76	Monbadon	FRA	WEUR	WCEUR	W	H	B	NoC	No	SD
1212	161Mtp6	Mondeuse	161	Mondeuse	FRA	WEUR	WCEUR	W	H	N	NoC	No	SD
1118	176Mtp3	Mondeuse blanche	176	Mondeuse blanche	FRA	WEUR	WCEUR	W	H	B	NoC	No	SD
835	2294Mtp2	Monemvassia blanc	2294	Monemvassia	GRC	BALP	BALK	WT	H	B	NoC	No	SD
544	2800Mtp1	Monerac (famille 1)	2800	Monerac	FRA	WEUR	WCEUR	W	H	N	NoC	No	SD
1375	1325Mtp1	Monica	1325	Monica	ITA	ITAP	ITAP	W	H	N	NoC	No	SD
1640	0Mtp731	Monica	3223	Monica femelle (Tunisie)	TUN	MAGH	MAGH	W	F	N	NoC	No	SD
746	2458Mtp1	Le Bonaparte	2458	Monique	FRA	WEUR	WCEUR	W	H	N	NoC	No	SD
1639	0Mtp733	Montagna	3469	Montagna = Würzburg B 51-4-5	DEU	CEUR	WCEUR	W	H	B	NoC	No	SD
1547	1012Mtp1	Monte d'Oro	1012	Monte d'oro = Pirovano 240	ITA	ITAP	ITAP	T	H	B	NoC	Mus	SD
1403	1284Mtp1	Montepulciano	1284	Montepulciano	ITA	ITAP	ITAP	W	H	N	NoC	No	SD
375	319Mtp4	Chalosse = Montils	319	Montils	FRA	WEUR	WCEUR	W	H	B	NoC	No	SD
1031	1971Mtp3	Montonico bianco	1971	Montonico bianco	ITA	ITAP	ITAP	WT	H	B	NoC	No	SD
988	2050Mtp2	Montu	2050	Montu	ITA	ITAP	ITAP	W	H	B	NoC	No	SD
1372	1330Mtp1	Montuonico	1330	Montuonico	ITA	ITAP	ITAP	T	F	N	NoC	No	SD
1638	0Mtp737	Monvedro de Sines	3371	Monvedro de Sines	PRT	IBER	IBER	W		N	NoC	No	SD
1897	0Mtp1666	Moravia dulce H-39	3580	Moravia dulce	ESP	IBER	IBER	W	H	N	NoC	No	SD
1637	0Mtp739	Morenoa	3521	Morenoa	FRA	WEUR	WCEUR	W	H	N	NoC	No	SD
1927	0mtp1553	Morenzi	3412	Morenzi	BGR	EEUR	BALK	T	F	Rg	NoC	No	SD
1256	1552Mtp1	Moreto	1552	Moreto	PRT	IBER	IBER	W	H	N	NoC	No	SD
597	2728Mtp1	Morio muskat	2728	Moriot Muskat = Geilweilerhof I-28-30	DEU	CEUR	WCEUR	W	H	B	NoC	Mus	SD
689	2584Mtp1	Morisca	2584	Morisca	ESP	IBER	IBER	W	H	N	NoC	No	SD
1051	190Mtp1	Mornan noir	190	Mornen	FRA	WEUR	WCEUR	W	H	N	NoC	No	SD
9	9Mtp7	Graciano	9	Morrastel	FRA	WEUR	WCEUR	W	H	N	NoC	No	SD
249	496Mtp2	Morrastel Bouschet à gros grains	496	Morrastel Bouschet à gros grains	FRA	WEUR	WCEUR	W	H	N	col	No	SD
1636	0Mtp743	Morrastel noir (faux)	3630	Morrastel faux	TUN	MAGH	MAGH	W	H	N	NoC	No	SD
1486	1173Mtp2	Moscatel de Camarate	1173	Moscatel de Camarate	PRT	IBER	IBER	W	H	B	NoC	Aro	SD
1980	0Mtp1403	Moscatel de Oeiras	3198	Moscatel de Oeiras	PRT	IBER	IBER	T	H	B	NoC	Aro	SD
1485	1174Mtp1	Moscatel de San Ildefonso	1174	Moscatel de San Ildefonso	PRT	IBER	IBER	WT	H	B	NoC	Mus	SD
1484	1175Mtp1	Moscatel Dr. Soares Franco	1175	Moscatel Dr Soares Franco	PRT	IBER	IBER	WT	H	B	NoC	Mus	SD
1964	0Mtp1453	Muscat de la Nativité	3587	Moscatel Natividade	PRT	IBER	IBER	T	H	B	NoC	Mus	SD
1308	1464Mtp4	Gorgollosa	3311	Moscatel romano faux (Collection Madrid)	ESP	IBER	IBER	W	H	N	NoC	No	SD
739	2479Mtp1	Moscatel rosada	2479	Moscatel rosa = Leao Ferreira da Almeida 37-51-15	PRT	IBER	IBER	T	H	NR	NoC	No	SD
943	2120Mtp1	Moscatel rosado	2120	Moscatel rosado	ARG	NEWO	NEWO	T	F	Rs	NoC	Mus	SD
126	715Mtp1	Moscato Cattaratto Cerletti	715	Moscato Cerletti	ITA	ITAP	ITAP	T	H	B	NoC	Mus	SD
45	868Mtp1	Moscato d'Adda	868	Moscato d'Adda	ITA	ITAP	ITAP	T	H	N	NoC	No	SD
220	577Mtp1	Muscat de Terracina	577	Moscato di Terracina	ITA	ITAP	ITAP	WT	H	B	NoC	Mus	SD
224	569Mtp1	Moscato giallo	569	Moscato giallo	ITA	ITAP	ITAP	WT	H	B	NoC	Mus	SD
807	2337Mtp1	Moscato Tiammor	2337	Moscato Tiammor = Pirovano 672	ITA	ITAP	ITAP	T	H	Rs	NoC	Mus	SD
1635	0Mtp747	Moscatuel	3611	Moscatuel = CG 102295	ARG	NEWO	NEWO	T	H	Rs	NoC		SL
1632	0Mtp764	Muscat d'Astrakan	3165	Moschardinia	GRC	BALP	BALK	W	H	B	NoC	Mus	SD
834	2296Mtp1	Moschopatata	2296	Moschopatata	GRC	BALP	BALK	W	H	B	NoC	No	SD
1634	0Mtp749	Moscita rosa	3186	Moscita rosa	ITA	ITAP	ITAP	T	F	N	NoC	Mus	SD
591	2739Mtp1	Mouchketny	2739	Mouchketny	RUS	RUUK	RUUK	T	F	B	NoC	Mus	SD
1858	0Mtp1799	Moural	3522	Moural	FRA	WEUR	WCEUR	W	H	N	NoC	No	SD
1281	1502Mtp1	Mourisco de Semente	1502	Mourisco de Semente	PRT	IBER	IBER	W	H	N	NoC	No	SD
539	2805Mtp1	Mourisco du Minho	2805	Mourisco du Minho	PRT	IBER	IBER	W	H	N	NoC	No	SD
1294	1489Mtp2	Mourisco noir	1489	Mourisco tinto	PRT	IBER	IBER	W	F	N	NoC	No	SD
434	2968Mtp2	Gros Verdot (par erreur)	2968	Mourtaou	FRA	WEUR	WCEUR	W	H	N	NoC	No	SD
288	439Mtp1	Bouillenc noir	400	Mourtès	FRA	WEUR	WCEUR	W	H	N	NoC	No	SD
120	72Mtp1	Mourvaison	72	Mourvaison	FRA	WEUR	WCEUR	W	H	N	NoC	No	SD
172	64Mtp2	Mourvèdre	64	Mourvèdre	FRA	WEUR	WCEUR	W	H	N	NoC	No	SD
1764	0Mtp406	Gamay de Gien	3164	Mourvèdre Goulé	UKR	RUUK	RUUK	W	H	N	NoC	No	SD
833	2297Mtp1	Mouscha	2297	Mouscha	GRC	BALP	BALK	W	H	B	NoC	No	SD
657	2644Mtp1	Mskhali	2644	Mskhali	ARM	CAUC	EMCA	WT	H	B	NoC	No	SD
1167	1676Mtp2	Mtzvané	1676	Mtzvané	GEO	CAUC	EMCA	W	H	B	NoC	No	SD
737	2484Mtp1	Mulata	2484	Mulata = Leao Ferreira da Almeida 11-48-49	PRT	IBER	IBER	W	H	N	NoC	No	SD
470	290Mtp1	Muller Thurgau	290	Müller-Thurgau	FRA	WEUR	WCEUR	W	H	B	NoC	No	SD
860	2256Mtp2	Munkatsy Jozsef muskotaly	2256	Munkatsy Jozsef Muskotaly	HUN	EEUR	BALK	T	H	B	NoC	Mus	SD
389	3032Mtp1	Morescone	3032	Muresconu	FRA	WEUR	WCEUR	W	H	N	NoC	No	SD
1264	1539Mtp1	Mureto	1539	Mureto	PRT	IBER	IBER	W	H	N	NoC	No	SD
360	333Mtp5	Heiligensteiner Clevner	333	Muscadelle	FRA	WEUR	WCEUR	W	H	B	NoC	No	SD
1633	0Mtp761	Muscadelle du Bordelais faux	3075	Muscadelle du bordelais faux	FRA	WEUR	WCEUR	W	F	B	NoC	Mus	SD
163	65Mtp3	Muscardin (thermo.)	65	Muscardin	FRA	WEUR	WCEUR	W	H	N	NoC	No	SD
227	561Mtp1	Muscat bifère	561	Muscat bifère	FRA	WEUR	WCEUR	W	H	B	NoC	Mus	SD
238	539Mtp1	Muscat Bouschet	539	Muscat Bouschet	FRA	WEUR	WCEUR	W	H	N	col	No	SD
428	2975Mtp1	Muscat de Colmar	2975	Muscat cendré	FRA	WEUR	WCEUR	W	H	B	NoC	Mus	SD
384	308Mtp2	Muscat d'Alexandrie	308	Muscat d'Alexandrie			nondet	WT	H	B	NoC	Mus	SD
1631	0Mtp765	Muscat d'Autriche	3479	Muscat d'Autriche faux (Collection Ravaz)	AUT	CEUR	WCEUR	W	H	B	NoC	No	SD
437	2963Mtp1	Muscat de Roussé	2963	Muscat de Roussé	BGR	EEUR	BALK	T	H	N	NoC	Mus	SD
142	687Mtp1	Muscat d'Eisenstadt	687	Muscat d'Eisenstadt	FRA	WEUR	WCEUR	T	H	N	NoC	Mus	SD
322	398Mtp1	Muscat d'Istambul	398	Muscat d'Istamboul	ISR	NEAS	EMCA	W	H	B	NoC	Mus	SD
1630	0Mtp767	Muscat Doré	3470	Muscat doré de semis (Collection Oppenheim)	DEU	CEUR	WCEUR	W	H	B	NoC	Aro	SD
655	2647Mtp1	Misket ouzbekitanski	2647	Muscat d'Ouzbekistan	URS	RUUK	RUUK	T	H	B	NoC	Mus	SD
223	570Mtp11	Orange muscat	570	Muscat fleur d'oranger	FRA	WEUR	WCEUR	WT	H	B	NoC	Mus	SD
236	540Mtp1	Muscat gris de la Calmette	540	Muscat gris de la Calmette	FRA	WEUR	WCEUR	WT	H	G	NoC	Mus	SD
143	685Mtp2	Muscat Laserelle	685	Muscat Laserelle	FRA	WEUR	WCEUR	T	F	B	NoC	No	SD
146	679Mtp1	Muscat Lierval	679	Muscat Lierval	FRA	WEUR	WCEUR	T	H	N	NoC	No	SD
138	690Mtp1	Muscat Madresfield Court	690	Muscat Madresfield Court	GBR	WEUR	WCEUR	T	H	N	NoC	Mus	SD
1488	1171Mtp1	Muscat Mikveh	1171	Muscat Mikveh	ISR	NEAS	EMCA	WT	H	B	NoC	Mus	SD
196	620Mtp2	Muscat Oberlin	620	Muscat Oberlin	FRA	WEUR	WCEUR	W	H	B	NoC	Mus	SD
535	280Mtp3	Muscat Ottonel	280	Muscat Ottonel	FRA	WEUR	WCEUR	W	H	B	NoC	Mus	SD
1490	1164Mtp1	Paulsen 122 = Moscato Paulsen	1164	Muscat Paulsen = Paulsen 122	ITA	ITAP	ITAP	T	H	B	NoC	No	SD
140	689Mtp3	Muscat noir Madame Pince	689	Muscat Pince's black	GBR	WEUR	WCEUR	T	H	N	NoC	Mus	SD
221	576Mtp1	Muscat rouge de Madère	576	Muscat rouge de Madère			nondet	T	F	Rg	NoC	Mus	SD
145	680Mtp7	Pavlos (par erreur)	680	Muscat Saint-Laurent	FRA	WEUR	WCEUR	T	H	B	NoC	Mus	SD
1629	0Mtp772	Muscat seedless	3603	Muscat seedless	ZAF	NEWO	NEWO	T	H	B	NoC	Mus	SL
1628	0Mtp773	Muscat Susanna	3653	Muscat Susanna	SVK	CEUR	WCEUR	W	H	B	NoC	Mus	SD
656	2646Mtp1	Muscat Vira	2646	Muscat Vira	URS	RUUK	RUUK	W	H	NR	NoC	Mus	SD
1627	0Mtp775	Muscate	3420	Muscate (Collection Ravaz)	ROU	EEUR	BALK	W	F	B	NoC	No	SD
198	615Mtp1	Muskat blume	615	Muskat blume	FRA	WEUR	WCEUR	W	H	B	NoC	Aro	SD
200	610Mtp1	Muskatbuket	610	Muskat bouquet	FRA	WEUR	WCEUR	W	H	B	NoC	No	SD
671	2625Mtp1	Müsküle	2625	Müsküle	TUR	CAUC	EMCA	T	H	B	NoC	No	SD
1201	1635Mtp1	Nagy Fuger	1635	Nagyfüger	HUN	EEUR	BALK	W	F	B	NoC	No	SD
1133	1741Mtp1	Naosé	1741	Naosé	AFG	FEAS	MFEAS	T	H	Rg	NoC	No	SL
951	2108Mtp1	Narince (par erreur)	2108	Narince	TUR	CAUC	EMCA	W	H	B	NoC	No	SD
654	2648Mtp2	Narma	2648	Narma	RUS	RUUK	RUUK	W	H	B	NoC	No	SD
986	2053Mtp1	Nasco	2053	Nasco	ITA	ITAP	ITAP	W	H	B	NoC	No	SD
1626	0Mtp780	Nassau	3642	Nassau	URS	RUUK	RUUK	W	H	B	NoC	No	SD
1625	0Mtp781	Nava	3594	Nava = Spiegel-Roy 3/70-28	ISR	NEAS	EMCA	T	H	N	NoC	No	SD
1461	1219Mtp3	Tortosina	1219	Nave	TUN	MAGH	MAGH	W	H	B	NoC	No	SD
394	3019Mtp1	Beran	1240	Nebbiolo	ITA	ITAP	ITAP	W	H	N	NoC	No	SD
695	2569Mtp1	Nedelcsev Magvatlana	2569	Nedelcsev magvatlana	HUN	EEUR	BALK	T	H	BR	NoC	No	SL
1305	1471Mtp1	Negra mole	1471	Negra mole	PRT	IBER	IBER	W	H	N	NoC	No	SD
718	2524Mtp1	Negra rayada	2524	Negra rayada	ESP	IBER	IBER	WT	H	N	NoC	No	SD
1399	1290Mtp1	Negrara	1290	Negrara trentina	ITA	ITAP	ITAP	W	H	N	NoC	No	SD
999	2036Mtp2	Negrara veronese	2036	Negrara veronese	ITA	ITAP	ITAP	W	H	N	NoC	No	SD
1624	0Mtp785	Negrara veronese	3337	Negrara veronese faux	ITA	ITAP	ITAP	W	H	NR	NoC	No	SD
1457	1222Mtp2	Chalosse noire	1222	Négret castrais	FRA	WEUR	WCEUR	W	H	N	NoC	No	SD
1953	0mtp1499	Negret de Banhyar	3068	Négret de Banhars	FRA	WEUR	WCEUR	W	H	N	NoC	No	SD
378	314Mtp4	Inconnu n°19 = Négret de la Canourgue	314	Négret de la Canourgue	FRA	WEUR	WCEUR	W	H	N	NoC	No	SD
1951	0mtp1500	Negret du Tarn	3525	Négret du Tarn	FRA	WEUR	WCEUR	W	H	N	NoC	No	SD
284	442Mtp2	Négret ponchut	442	Négret pounjut	FRA	WEUR	WCEUR	W	H	N	NoC	No	SD
293	432Mtp15	Négrette découpée	432	Négrette	FRA	WEUR	WCEUR	W	H	N	NoC	No	SD
1362	1340Mtp1	Negretto	1340	Negretto	ITA	ITAP	ITAP	WT	H	N	NoC	No	SD
745	2459Mtp1	Negru de Causani	2459	Negru de Causani	MDA	RUUK	RUUK	W	F	N	NoC	No	SD
744	2460Mtp2	Negru mare	2460	Negru mare	ROU	EEUR	BALK	WT	F	N	NoC	No	SD
1174	1667Mtp3	Negru virtos	1667	Negru virtos	ROU	EEUR	BALK	W	F	N	NoC	No	SD
121	727Mtp2	Géant de la Palestine	727	Nehelescol	ISR	NEAS	EMCA	T	H	B	NoC	No	SD
1376	1321Mtp2	Nurieddu Cappuciu	2385	Nerello Cappuccio	ITA	ITAP	ITAP	W	H	N	NoC	No	SD
1381	1315Mtp1	Nerello Mascalese	1315	Nerello mascalese	ITA	ITAP	ITAP	W	H	N	NoC	No	SD
767	2404Mtp1	Neretta cuneese	2404	Neretta cuneese	ITA	ITAP	ITAP	W	H	N	NoC	No	SD
1374	1326Mtp2	Neretto di Bairo	1326	Neretto di Bairo	ITA	ITAP	ITAP	W	H	N	NoC	No	SD
1623	0Mtp796	Nero grosso	3176	Nero grosso	ITA	ITAP	ITAP	W	H	N	NoC	No	SD
913	2171Mtp1	Netter	2171	Netter	ISR	NEAS	EMCA	T	H	N	NoC	No	SD
912	2172Mtp1	Neuburger	2172	Neuburger	AUT	CEUR	WCEUR	W	H	B	NoC	No	SD
1622	0Mtp799	Nevoeira noir	3366	Nevoeira	PRT	IBER	IBER	W	H	N	NoC	No	SD
674	2621Mtp2	Nieddera 1	2621	Nieddera	ITA	ITAP	ITAP	W	H	N	NoC	No	SD
1443	1241Mtp3	Sangiovese grosso	1241	Nielluccio	ITA	ITAP	ITAP	W	H	N	NoC	No	SD
1522	1063Mtp1	Niger	1063	Niger = Pirovano 486	ITA	ITAP	ITAP	T	H	N	NoC	No	SD
594	2736Mtp1	Nimrang rouge	2736	Nimrang rouge	UZB	FEAS	MFEAS	T	H	Rg	NoC	No	SD
1191	1648Mtp1	Nincusa	1648	Nincusa	HRV	BALP	BALK	WT	H	N	NoC	No	SD
466	2919Mtp1	Nobling	2919	Nobling = 128-40 Fribourg	DEU	CEUR	WCEUR	W	H	B	NoC	No	SD
1378	1319Mtp2	Nocera noir	1319	Nocera	ITA	ITAP	ITAP	W	H	N	NoC	No	SD
1621	0Mtp806	Nocera	3571	Nocera de semis	ITA	ITAP	ITAP	W	H	N	NoC	No	SD
1249	1562Mtp1	Noé jaune	1562	Noé	FRA	WEUR	WCEUR	WT	H	B	NoC	No	SD
1618	0Mtp811	Noir de Crimée (par erreur)	3262	Noir de Crimée faux	UKR	RUUK	RUUK	T	H	N	NoC	No	SD
1465	1214Mtp4	Noir fleurien	1214	Noir Fleurien	FRA	WEUR	WCEUR	W	H	N	NoC	No	SD
78	805Mtp1	Noir Glady	805	Noir Glady	FRA	WEUR	WCEUR	T	H	N	NoC	Mus	SD
144	684Mtp1	Muscat de Marseille	684	Noir hâtif de Marseille	FRA	WEUR	WCEUR	T	H	N	NoC	Mus	SD
1413	1271Mtp1	Nosiola	1271	Nosiola	ITA	ITAP	ITAP	W	H	B	NoC	No	SD
1617	0Mtp817	Notre dame	3526	Notre-Dame	FRA	WEUR	WCEUR	W	H	N	NoC	No	SD
332	373Mtp2	Bernadou	373	Noual	FRA	WEUR	WCEUR	W	H	B	NoC	No	SD
653	2649Mtp1	Noulizok	2649	Noulisok	UZB	FEAS	MFEAS	T	H	N	NoC	No	SD
2004	0Mtp1252	Nouveau Gibraltar	3527	Nouveau Gibraltar	FRA	WEUR	WCEUR	T	F	N	NoC	No	SD
859	2257Mtp1	Nuno Gomes	2257	Nuno gomes	PRT	IBER	IBER	W	H	B	NoC	Mus	SD
1616	0Mtp819	Nuju isium	3435	Nuyu isyum	UKR	RUUK	RUUK	T	H	B	NoC	No	SD
651	2650Mtp1	Obak blanc	2650	Obak bieli	UZB	FEAS	MFEAS	T	H	B	NoC	No	SD
1148	1718Mtp1	Obeidi	1718	Obeidi	LBN	NEAS	EMCA	T	H	B	NoC	No	SD
1615	0Mtp826	Odem	3056	Odem = Spiegel-Roy 2/71-16	ISR	NEAS	EMCA	T	H	Rg	NoC	No	SD
622	2689Mtp1	Odesky tcherny	2689	Odesskii chernyi	URS	RUUK	RUUK	W	H	N	col	No	SD
1614	0Mtp827	Odjalechi	3598	Odjalechi faux	GEO	CAUC	EMCA	W	H	N	NoC	No	SD
882	2226Mtp1	Soinouri	2226	Odjaleschi	GEO	CAUC	EMCA	W	H	N	NoC	No	SD
569	2775Mtp1	Odjou batak	2775	Odjou batak	BGR	EEUR	BALK	T	H	B	NoC	No	SD
580	2750Mtp1	Odola	2750	Odola	FRA	WEUR	WCEUR	W	H	N	NoC	No	SD
245	511Mtp1	Oeillade Bouschet n°1	511	Oeillade Bouschet n°1	FRA	WEUR	WCEUR	W	H	N	col	No	SD
40	8Mtp3	Cinsaut (par erreur)	8	Oeillade noire	FRA	WEUR	WCEUR	WT	H	N	NoC	No	SD
508	2849Mtp1	Ofner	2849	Ofner	ITA	ITAP	ITAP	W	H	B	NoC	No	SD
1348	1365Mtp3	Almeria Ohanes di Spagna	1365	Ohanes	ESP	IBER	IBER	T	F	B	NoC	No	SD
1188	1650Mtp2	Okatac	1650	Okatac	HRV	BALP	BALK	WT	H	N	NoC	No	SD
505	2854Mtp1	Oktiabrskii	2854	Oktiabrskii	UZB	FEAS	MFEAS	T	H	NR	NoC	No	SD
958	2099Mtp1	Oküz gözü	2099	Öküz gözü	TUR	CAUC	EMCA	T	H	N	NoC	No	SD
1612	0Mtp832	Öküz gözü (par erreur)	3240	Öküz gözü faux	TUR	CAUC	EMCA	T	H	B	NoC	No	SD
464	2920Mtp1	Olasz kadarka	2920	Olasz kadarka	HUN	EEUR	BALK	W	H	N	NoC	No	SD
1222	1601Mtp2	Olbern olwer	1601	Olber weiss	DEU	CEUR	WCEUR	W	H	B	NoC	No	SD
736	2489Mtp1	Olho de cocco	2489	Olho de cocco faux	PRT	IBER	IBER	WT	H	NR	NoC	No	SD
133	697Mtp2	Sebah el benet	697	Olivette Barthelet	FRA	WEUR	WCEUR	T	H	B	NoC	No	SD
157	667Mtp5	Golden Hill	667	Olivette blanche			nondet	T	F	B	NoC	No	SD
177	639Mtp1	Olivette noire	639	Olivette noire			nondet	T	H	N	NoC	No	SD
287	43Mtp2	Servant rose	43	Olivette rose	FRA	WEUR	WCEUR	T	H	Rg	NoC	No	SD
1134	173Mtp3	Onchette	173	Onchette	FRA	WEUR	WCEUR	W	H	N	NoC	No	SD
280	447Mtp4	Piquepoul de Moissac	447	Ondenc	FRA	WEUR	WCEUR	W	H	B	NoC	No	SD
1027	1980Mtp1	Onusta	1980	Onusta	ITA	ITAP	ITAP	T	H	N	NoC	No	SD
1922	0mtp1571	Opal	3459	Opal	SVK	CEUR	WCEUR	T	H	B	NoC	No	SD
1552	1002Mtp1	Opale	1002	Opale = Pirovano 213	ITA	ITAP	ITAP	T	H	B	NoC	No	SD
604	2709Mtp1	Zimsko belo	1769	Opsimo Edessis	GRC	BALP	BALK	T	H	B	NoC	No	SD
598	2726Mtp2	Optima	2726	Optima = Geilweilerhof 33-13-113	DEU	CEUR	WCEUR	W	H	B	NoC	No	SD
441	2958Mtp1	Ora (famille 1)	2958	Ora	FRA	WEUR	WCEUR	T	H	B	NoC	No	SD
1246	1569Mtp1	Orangetraube	1569	Orangetraube	DEU	CEUR	WCEUR	WT	H	B	NoC	Aro	SD
448	294Mtp6	Arbois	294	Orbois	FRA	WEUR	WCEUR	W	H	B	NoC	No	SD
1708	0Mtp561	Kadarka örëg	3448	Öreg Kadarka	HUN	EEUR	BALK	W	H	N	NoC	No	SD
1239	1577Mtp2	Orleans	1577	Orléans jaune	DEU	CEUR	WCEUR	WT	H	B	NoC	No	SD
743	2461Mtp1	Orlovi nogti	2461	Orlovi nokti	ROU	EEUR	BALK	T	H	B	NoC	No	SD
592	2738Mtp1	Orlovi nogti tchierni	2738	Orlovi nokti cerni	URS	RUUK	RUUK	T	H	N	NoC	No	SD
813	2331Mtp1	Ornove	2331	Ornove	FRA	WEUR	WCEUR	W	F	B	NoC	No	SD
753	2422Mtp1	Ornove 2	2422	Ornove 2	FRA	WEUR	WCEUR	W	H	B	NoC	No	SD
696	2567Mtp1	Örröke piros	2567	Örökké piros	HUN	EEUR	BALK	W	H	Rs	NoC	Mus	SD
610	2701Mtp1	Ortega	2701	Ortega = Würzburg B 48-21-4	DEU	CEUR	WCEUR	W	H	B	NoC	No	SD
995	2040Mtp1	Ortrugo	2040	Ortrugo	ITA	ITAP	ITAP	W	H	B	NoC	No	SD
1611	0Mtp835	Osteiner B	3471	Osteiner	DEU	CEUR	WCEUR	W	H	B	NoC	No	SD
446	2952Mtp1	Otscha bala	2952	Otcha bala	UZB	FEAS	MFEAS	T	H	B	NoC	No	SD
709	2537Mtp1	Otfürtü	2537	Ötfürtü	HUN	EEUR	BALK	W	H	Rs	NoC	No	SD
1064	1896Mtp3	Oul b'Ouzgueur guergoun	1896	Oul b'Ouzgueur	DZA	MAGH	MAGH	T	F	B	NoC	No	SD
72	81Mtp1	Ouliven	81	Ouliven	FRA	WEUR	WCEUR	T	F	N	NoC	No	SD
642	2662Mtp1	Oussakheloouri	2662	Oussakheloouri	GEO	CAUC	EMCA	W	H	N	NoC	No	SD
1015	2000Mtp1	Outanant	2000	Outanant	MAR	MAGH	MAGH	W	H	B	NoC	No	SD
974	2075Mtp1	Ozaan Daii	2075	Ozaan Daii	IRN	MEAS	MFEAS	T	H	B	NoC	No	SL
1921	0mtp1572	Ozana	3652	Ozana	BGR	EEUR	BALK	T	H	B	NoC	No
463	2922Mtp1	Padeiro de Basto	2922	Padeiro de Basto	PRT	IBER	IBER	W	H	N	NoC	No	SD
1493	114Mtp4	Pagadebiti	114	Pagadebiti	FRA	WEUR	WCEUR	W	H	B	NoC	No	SD
1190	1649Mtp1	Palarusa	1649	Palarusa	HRV	BALP	BALK	W	H	B	NoC	No	SD
1610	0Mtp845	Palava	3635	Palava	SVK	CEUR	WCEUR	W	H	Rs	NoC	No	SD
52	851Mtp1	Palestina I	851	Palestina Oberlin I	FRA	WEUR	WCEUR	T	F	B	NoC	No	SD
51	852Mtp1	Palestina II	852	Palestina Oberlin II	FRA	WEUR	WCEUR	T	H	B	NoC	No	SD
1609	0Mtp846	Pallagrello bianco	3334	Pallagrello bianco	ITA	ITAP	ITAP	T	H	B	NoC	No	SD
1422	1262Mtp1	Pallagrello nero	1262	Pallagrello nero	ITA	ITAP	ITAP	W	H	N	NoC	No	SD
1884	0Mtp1728	Panella	3305	Panella	ESP	IBER	IBER	W	H	N	NoC	No	SD
702	2559Mtp1	Pannonia kincse	2559	Pannonia kincse	HUN	EEUR	BALK	T	H	B	NoC	No	SD
164	659Mtp3	Panse précoce	659	Panse précoce	ITA	ITAP	ITAP	T	H	B	NoC	No	SD
690	2583Mtp1	Pansera	2583	Pansera	ESP	IBER	IBER	W	H	B	NoC	No	SD
829	2301Mtp1	Papadiko	2301	Papadiko	GRC	BALP	BALK	W	H	N	NoC	No	SD
950	2109Mtp1	Papaskarasi	2109	Papaskarasi	TUR	CAUC	EMCA	W	H	N	NoC	No	SD
1607	0Mtp852	Pardala noir	3389	Pardala	GRC	BALP	BALK	W	H	N	NoC	No	SD
1037	1963Mtp10	Calagraño	1963	Pardina = Jaen blanco	ESP	IBER	IBER	W	H	B	NoC	No	SD
18	975Mtp3	Pardina	975	Pardina = Pirovano 130	ITA	ITAP	ITAP	T	H	B	NoC	No	SD
735	248Mtp1	Plant d'Aoste	342	Pardotte	FRA	WEUR	WCEUR	W	H	N	NoC	No	SD
1321	1436Mtp1	Parduca	1436	Parduca	ESP	IBER	IBER	W	H	N	NoC	No	SD
1315	1456Mtp1	Parellada blanc	1456	Parellada	ESP	IBER	IBER	W	H	B	NoC	No	SD
619	2691Mtp1	Parkentskii	2691	Parkent	UZB	FEAS	MFEAS	T	H	Rg	NoC	No	SD
1959	0Mtp1480	Pasiga noir	3057	Pasiga = CG 26-858	ARG	NEWO	NEWO	T	H	N	NoC	No	SL
1606	0Mtp856	Pascal	3336	Paskal noir faux (Collection Magaratch)	ITA	ITAP	ITAP	W	H	NR	NoC	No	SD
1785	0Mtp352	CG ? = EX 15	3058	Patagonia = EX 15	ARG	NEWO	NEWO	T	H	B	NoC
1398	1291Mtp1	Pattaresco	1291	Pattaresco	ITA	ITAP	ITAP	W	H	N	NoC	No	SD
159	665Mtp1	Patte d'oie	665	Patte d'oie	FRA	WEUR	WCEUR	T	H	N	NoC	No	SD
799	2354Mtp1	Pavana	2354	Pavana	ITA	ITAP	ITAP	W	H	N	NoC	No	SD
1605	0Mtp858	Paul isium	3436	Pavlo izyum	UKR	RUUK	RUUK	W	H	B	NoC	No	SD
858	2258Mtp1	Pe de Perdiz	2258	Pé de Perdiz	PRT	IBER	IBER	W	H	B	NoC	No	SD
297	426Mtp1	Pé de Perdrix	426	Pé de Perdrix	FRA	WEUR	WCEUR	W	H	Rs	NoC	No	SD
680	2611Mtp1	Pek	2611	Peck	TUR	CAUC	EMCA	T	H	B	NoC	No	SD
532	2815Mtp1	Pecsi dinka	2815	Pecsi dinka	HUN	EEUR	BALK	W	H	Rs	NoC	No	SD
2031	0Mtp1170	Velteliner grüner	1588	Pécsi Szagos	HUN	EEUR	BALK	T	H	B	NoC	No	SD
1397	1292Mtp1	Pedevenda	1292	Pedevenda	ITA	ITAP	ITAP	W	H	B	NoC	No	SD
1603	0Mtp863	Pedro Gimenez	3059	Pedro Gimenez faux	ARG	NEWO	NEWO	W	H	B	NoC	No	SD
1028	1975Mtp1	Pedro Luis	1975	Pedro Luis	ESP	IBER	IBER	WT	H	B	NoC	No	SD
1467	1212Mtp2	Pedro Ximenes	1212	Pedro Ximénez	ESP	IBER	IBER	W	H	B	NoC	No	SD
1322	1432Mtp1	Pedrol	1432	Pedrol	ESP	IBER	IBER	W	H	N	NoC	No	SD
687	2597Mtp1	Peikani	2597	Peikani	IRN	MEAS	MFEAS	T	H	N	NoC	No	SD
122	726Mtp1	Peince	726	Peince			nondet	T	H	Rg	NoC	No	SD
1602	0Mtp865	Pejnery blanc	3596	Peïneri	IRN	MEAS	MFEAS	T	F	B	NoC
1127	174Mtp2	Peloursin	174	Peloursin	FRA	WEUR	WCEUR	W	H	N	NoC	No	SD
349	349Mtp1	Penouille	349	Penouille	FRA	WEUR	WCEUR	W	H	N	NoC	No	SD
579	2751Mtp2	Perdea	2751	Perdea	FRA	WEUR	WCEUR	W	H	B	NoC	No	SD
1601	0Mtp868	Perel blanc	3069	Perel	ZAF	NEWO	NEWO	W	H	B	NoC	No	SD
1600	0Mtp869	Perepinhao portalegre	3362	Perepinhao Portalegre	PRT	IBER	IBER	W	H	B	NoC	No	SD
1527	1050Mtp1	Pergrandis	1050	Pergrandis = Pirovano 388	ITA	ITAP	ITAP	T	H	B	NoC	Mus	SD
1598	0Mtp870	Péridac	3528	Péridac	FRA	WEUR	WCEUR	W	H	N	NoC	No	SD
1597	0Mtp871	Perini nera	3322	Perini nera	ITA	ITAP	ITAP			N
1550	1005Mtp1	Perla nera	1005	Perla nera = Pirovano 218	ITA	ITAP	ITAP	T	H	N	NoC	No	SD
552	2793Mtp2	Perlaut (famille 2)	2793	Perlaut	FRA	WEUR	WCEUR	T	H	B	NoC	No	SD
1472	1195Mtp1	Perle	1195	Perle = Scheu 3951	DEU	CEUR	WCEUR	W	H	Rs	NoC	No	SD
1521	1069Mtp1	Perle de Csaba	1069	Perle de Csaba	HUN	EEUR	BALK	T	H	B	NoC	Mus	SD
1498	1098Mtp1	Perlette	1098	Perlette	USA	NEWO	NEWO	T	H	B	NoC	No	SL
1596	0Mtp874	Perlon	3060	Perlon = CG 89-878	ARG	NEWO	NEWO	T	H	N	NoC	No	SL
37	915Mtp1	Perlona	915	Perlona = Pirovano 54	ITA	ITAP	ITAP	T	H	B	NoC	No	SD
1595	0Mtp875	Pero Godal	3376	Pero Godal	PRT	IBER	IBER	WT	H	N	NoC	No	SD
1382	1314Mtp1	Perricone	1314	Perricone	ITA	ITAP	ITAP	W	H	N	NoC	No	SD
116	736Mtp1	Malaga noir	180	Perrier noir	FRA	WEUR	WCEUR	T	H	N	NoC	No	SD
516	2836Mtp1	Perrum	2836	Perrum	PRT	IBER	IBER	W	H	B	NoC	No	SD
1342	1382Mtp1	Perruno	1382	Perruno	ESP	IBER	IBER	W	H	B	NoC	No	SD
1189	164Mtp4	Persan	164	Persan	FRA	WEUR	WCEUR	W	H	N	NoC	No	SD
1594	0Mtp876	Pervenetz Praskoveiski	3440	Pervenetz blanc (Collection Kichinev)	RUS	RUUK	RUUK	T	H	B	NoC	No	SD
650	2651Mtp2	Pervenetz Praskoveisky	2651	Pervenetz praskoveïsky	RUS	RUUK	RUUK	WT	H	N	NoC	No	SD
1117	1771Mtp1	Peteinos	1771	Petinos	GRC	BALP	BALK	T	H	Rg	NoC	No	SD
254	479Mtp1	Petit Bouschet	479	Petit Bouschet	FRA	WEUR	WCEUR	W	H	N	col	No	SD
250	495Mtp1	Petit Bouschet à feuilles lisses x Aramon n°5	495	Petit Bouschet à feuilles lisses x Aramon n°5	FRA	WEUR	WCEUR	W	H	N	NoC	No	SD
251	487Mtp1	Petit Bouschet x Aramon n°4	487	Petit Bouschet x Aramon n°4	FRA	WEUR	WCEUR	W	H	N	col	No	SD
325	394Mtp2	Petit Courbut blanc	394	Petit Courbu	FRA	WEUR	WCEUR	W	H	B	NoC	No	SD
305	418Mtp4	Petit Manseng entier	418	Petit Manseng	FRA	WEUR	WCEUR	W	H	B	NoC	No	SD
321	399Mtp5	Petit Meslier n°1	399	Petit Meslier	FRA	WEUR	WCEUR	W	H	B	NoC	No	SD
780	2386Mtp1	Petit rouge	2386	Petit rouge	ITA	ITAP	ITAP	W	H	N	NoC	No	SD
366	328MTP9	Petit Verdot	328	Petit Verdot	FRA	WEUR	WCEUR	W	H	N	NoC	No	SD
3	Autre-328Mtp7	Impureté dans variété 0328	3529	Petit Verdot faux	FRA	WEUR	WCEUR	W	H	N	NoC	No	SD
386	306Mtp2	Inconnu n°4 = Pétoin	306	Pétoin	FRA	WEUR	WCEUR	W	H	B	NoC	No	SD
1776	0Mtp374	Fidia noir	3166	Petrokoritho mavro	GRC	BALP	BALK	W	H	N	NoC	No	SD
1984	0Mtp1340	Peu de Garsa N	3306	Peu de Garsa	ESP	IBER	IBER	W	H	N	NoC	No	SD
636	266Mtp4	Roussane (par erreur)	266	Peurion	FRA	WEUR	WCEUR	W	H	B	NoC	No	SD
806	2340Mtp1	Peygamber üzümü	2340	Peygamber üzümü	TUR	CAUC	EMCA	T	H	B	NoC	No	SD
1091	1817Mtp2	Phileri Tripoleos	1817	Phileri rose	GRC	BALP	BALK	W	H	Rs	NoC	No	SD
1324	1426Mtp1	Turruntes	1411	Picadillo	ESP	IBER	IBER	W	H	B	NoC	No	SD
1103	17Mtp1	Araignan	17	Picardan = Araignan	FRA	WEUR	WCEUR	W	H	B	NoC	No	SD
779	2387Mtp1	Piccola nera	2387	Piccola nera	ITA	ITAP	ITAP	W	H	N	NoC	No	SD
1384	1308Mtp3	Picolit	1308	Piccolit	ITA	ITAP	ITAP	W	F	B	NoC	No	SD
716	2527Mtp1	Picolin	2527	Picolin	FRA	WEUR	WCEUR	W	H	B	NoC	No	SD
778	2388Mtp1	Piedi rosso	2388	Piedirosso	ITA	ITAP	ITAP	W	H	N	NoC	No	SD
462	2923Mtp1	Pigeonnet	2923	Pigeonnet			nondet	T	H	Rs	NoC	No	SD
270	455Mtp1	Pignol	455	Pignol	FRA	WEUR	WCEUR	W	H	N	NoC	No	SD
1590	0Mtp890	Pignola nebiola de la Sierra	3313	Pignola nebiola de la Siesa	ITA	ITAP	ITAP	W	H	N	NoC	No	SD
558	2788Mtp1	Pin el pou tao	2788	Pin el pou Tao	CHN	FEAS	MFEAS	T	H	Rg	NoC	No	SD
419	298Mtp5	Pineau d'Aunis	298	Pineau d'Aunis	FRA	WEUR	WCEUR	W	H	N	NoC	No	SD
1417	1268Mtp2	Pinella bianca	1268	Pinella bianca	ITA	ITAP	ITAP	W	H	B	NoC	No	SD
1045	193Mtp1	Pinot fin	193	Pinot noir	FRA	WEUR	WCEUR	W	H	N	NoC	No	SD
1589	0Mtp901	Pinot Salomon	3486	Pinot Salomon de semis	CHE	CEUR	WCEUR	W	H	N	NoC	No	SD
692	2574Mtp1	Pinotage	2574	Pinotage	ZAF	NEWO	NEWO	W	H	N	NoC	No	SD
1588	0Mtp904	Piquepoul blanc	3532	Piquepoul blanc faux	FRA	WEUR	WCEUR	W	H	B	NoC	No	SD
242	528Mtp1	Piquepoul Bouschet	528	Piquepoul Bouschet	FRA	WEUR	WCEUR	W	H	N	NoC	No	SD
1469	11Mtp3	Piquepoul noir	11	Piquepoul noir	FRA	WEUR	WCEUR	W	H	N	NoC	No	SD
1909	0Mtp1600	Pirovano 174		Pirovano 174	ITA	ITAP	ITAP
1455	1225Mtp1	Pirovano 190	1225	Pirovano 190	ITA	ITAP	ITAP	T	H	Rs	NoC	Mus	SD
880	2231Mtp1	Tripoli (par erreur)	2231	Pirovano 352 faux	ITA	ITAP	ITAP	T	H	Rs	NoC	No	SD
33	924Mtp1	Pirovano 63	924	Pirovano 63	ITA	ITAP	ITAP	T	H	B	NoC	No	SD
129	703Mtp1	Pizutello nero	703	Pizzutello nero	ITA	ITAP	ITAP	T	H	N	NoC	No	SD
1721	0Mtp512	Inconnu n°11 blanc	3086	Plant d'Aléria 11 (Vincentelli-Andréï)	FRA	WEUR	WCEUR	W	H	B	NoC	No	SD
1719	0Mtp515	Inconnu n°14 blanc	3085	Plant d'Aléria 14 (Vincentelli-Andréï)	FRA	WEUR	WCEUR	T	F	B	NoC	No	SD
1998	0Mtp1292	Dubosc R1 S1 E1	3094	Plant d'Arrat	FRA	WEUR	WCEUR	W	F	N	NoC	No	SD
1896	0Mtp1675	Inconnu Terrin rouge	3108	Plant de Bandol (Terrin)	FRA	WEUR	WCEUR	W			NoC	No	SD
1724	0Mtp507	Inconnu des Pyrénées Orientales	3091	Plant de Banyuls (Ranuyères)	FRA	WEUR	WCEUR	WT	H	B	NoC	No	SD
1714	0Mtp532	Inconnu noir n°57	3265	Plant de Bernon 57	FRA	WEUR	WCEUR	W	H	N	NoC	No	SD
1914	0Mtp1592	Plant de Brunel n°43	3046	Plant de Brunel	FRA	WEUR	WCEUR	W	H	N	NoC	No	SD
1852	0Mtp1832	Inconnu blanc n°21	3533	Plant de Buffard	FRA	WEUR	WCEUR	W	H	B	NoC	No	SD
1990	0Mtp1308	Cauzette R23 S6 E6	3098	Plant de Cauzette	FRA	WEUR	WCEUR	W				No	SD
1948	0Mtp1512	Inconnu noir n°54	3082	Plant de Chaudefonds 53 (Fardeau)	FRA	WEUR	WCEUR	W	H	N	NoC	No	SD
1908	0Mtp1604	Inconnu Chusclan clone 3	3110	Plant de Chusclan (Marcout)	FRA	WEUR	WCEUR	W		N			SD
1717	0Mtp524	Inconnu n°59 noir	3077	Plant de Cocumont (Cardonne)	FRA	WEUR	WCEUR	W	H	N	NoC	No	SD
1716	0Mtp526	Inconnu n°72 noir	3222	Plant de Collection Tunis (Maingonnat)	TUN	MAGH	MAGH	T	H	N	NoC	No	SD
461	2924Mtp1	Plant de Couston	2924	Plant de Couston	FRA	WEUR	WCEUR	W	H	N	NoC	No	SD
1725	0Mtp506	Inconnu Dekker blanc	3127	Plant de Dekker	DEU	CEUR	WCEUR	W	H	B	NoC	No	SD
1995	0Mtp1296	Dubosc R3 S16 E22	3096	Plant de Dubosc 1	FRA	WEUR	WCEUR	W	F	N	NoC	No	SD
1996	0Mtp1295	Dubosc R1 S10 E19	3534	Plant de Dubosc 2	FRA	WEUR	WCEUR	W		N	NoC	No	SD
1992	0Mtp1305	Cauzette R3 S8 E8	3097	Plant de Facca	FRA	WEUR	WCEUR	W	H	N	NoC	No	SD
41	89Mtp1	Plant de Flassans	89	Plant de Flassans	FRA	WEUR	WCEUR	T	H	N	NoC	No	SD
1715	0Mtp530	Inconnu noir n°55	3089	Plant de Jarras (Bernon)	FRA	WEUR	WCEUR	W	H	N	NoC	No	SD
1720	0Mtp514	Inconnu n°13 blanc	3081	Plant de Mavault (Guirault)	FRA	WEUR	WCEUR	W	H	B	NoC	No	SD
1713	0Mtp533	Inconnu noir n°60	3104	Plant de Montans (Daydé)	FRA	WEUR	WCEUR	W	H	N	NoC	No	SD
1997	0Mtp1293	Dubosc R1 S5 E11	3099	Plant de Pedebernade 1	FRA	WEUR	WCEUR	W	F	N	NoC	No	SD
1991	0Mtp1307	Cauzette R12 S2 E2	3101	Plant de Pedebernade 4	FRA	WEUR	WCEUR	W	H	B	NoC	No	SD
1986	0Mtp1324	Lacoma R1 S10 E11	3102	Plant de Pedebernade 5	FRA	WEUR	WCEUR	W	F	N	NoC	No	SD
1989	0Mtp1310	Pedebernade R2 S27 E33	3535	Plant de Pedebernade 6	FRA	WEUR	WCEUR	W	H	N	NoC	No	SD
1988	0Mtp1312	Pedebernade R5 S25 E27	3103	Plant de Pedebernade 7	FRA	WEUR	WCEUR	W	H	N	NoC	No	SD
1726	0Mtp500	Inconnu blanc Ponteilla	3090	Plant de Ponteilla (Jaubert)	FRA	WEUR	WCEUR	W	H	B	NoC	No	SD
1887	0Mtp1723	Desconegut 2	3304	Plant de Querol 98-N-2 (Collection Torres S.A.)	ESP	IBER	IBER	W	H	N	NoC	No	SD
1982	0Mtp1342	Inconnu noir 98 Querol 5	3145	Plant de Querol 98-N-5 (Collection Torres S.A.)	ESP	IBER	IBER	W	H	N	NoC	No	SD
1718	0Mtp519	Inconnu n°4 blanc	3119	Plant de Robion (Clareton)	FRA	WEUR	WCEUR	T	H	B	NoC	No	SD
1722	0Mtp510	Inconnu Marre noir	3088	Plant de Roubia (Marre)	FRA	WEUR	WCEUR	W	F	N	NoC	No	SD
1981	0Mtp1346	Plant séché (B)	3537	Plant de Séchex	FRA	WEUR	WCEUR	W	H	B	NoC	No	SD
57	8500Mtp28	Lambrusque Tabarka 3	3283	Plant de Tabarka 3	TUN	MAGH	MAGH		M
1729	0Mtp490	Hybride 22	3285	Plant de Tunisie 22 (Collection Ravaz)	TUN	MAGH	MAGH	W	H	B	NoC	Mus	SD
1888	0Mtp1722	98-Vic-N-1	3300	Plant de Vic 98-N-1 (Collection Torres S.A.)	ESP	IBER	IBER	W		N	NoC	No	SD
1886	0Mtp1724	98-Vic-N-3	3308	Plant de Vic 98-N-3 (Collection Torres S.A.)	ESP	IBER	IBER	W		N	NoC	No	SD
1851	0Mtp1833	Inconnu blanc n°3	3538	Plant de Vincelles	FRA	WEUR	WCEUR	W	H	B	NoC	No	SD
1723	0Mtp508	Inconnu Entrechaux A blanc	3109	Plant d'Entrechaux (Allemand)	FRA	WEUR	WCEUR	W	H	B	NoC	No	SD
1854	0Mtp1817	Brosse 3	3626	Plant des Brosses	FRA	WEUR	WCEUR	W		N	NoC	No	SD
1878	0Mtp1745	Brosse 1	3539	Plant des Brosses 1	FRA	WEUR	WCEUR	W		N	NoC	No	SD
1856	0Mtp1805	Picard 79	3540	Plant d'Impers	FRA	WEUR	WCEUR	W		N	NoC	No	SD
1923	0mtp1561	Ouch 1	3286	Plant d'Ouchtata 1	TUN	MAGH	MAGH	T	M				SD
1641	0Mtp724	Mine Tamera	3284	Plant d'Ouchtata 3	TUN	MAGH	MAGH	W	H	B	NoC	No	SD
155	66Mtp1	Cinsaut droit n°2	66	Plant droit	FRA	WEUR	WCEUR	WT	H	N	NoC	No	SD
919	2158Mtp1	Lambrusque E	2158	Plant du Maroc E (Collection Meknès)	MAR	MAGH	MAGH	T	H	N	NoC	No	SD
46	862Mtp1	Tressot panaché	862	Plant panaché d'Alzey	DEU	CEUR	WCEUR	W	H	BN	NoC	No	SD
1857	0mtp1804	Rieu 48	3541	Plant teinturier du Plantou	FRA	WEUR	WCEUR	W	H	N	col	No	SD
1587	0Mtp916	Planta de Cloles	3295	Planta de Cloles	ESP	IBER	IBER	T	H	B	NoC	No	SD
1349	1364Mtp2	De Mula	1364	Planta mula	ESP	IBER	IBER	WT	H	N	NoC	No	SD
1586	0Mtp917	Planta mula	3581	Planta mula faux	ESP	IBER	IBER	T	H	N	NoC	No	SD
1418	1267Mtp1	Luparello	1476	Planta nova	ESP	IBER	IBER	WT	H	B	NoC	No	SD
888	2219Mtp2	Plassa	2219	Plassa	ITA	ITAP	ITAP	W	H	N	NoC	No	SD
828	2304Mtp1	Platyracho	2304	Platyracho	GRC	BALP	BALK	W	H	B	NoC	No	SD
2017	0Mtp1211	Vugava	3144	Plavac Mali	HRV	BALP	BALK	W	H	N	NoC	No	SD
1176	1665Mtp4	Plavaï	1665	Plavaï	MDA	RUUK	RUUK	W	H	B	NoC	No	SD
1075	1843Mtp1	Plavina	1843	Plavina crna	HRV	BALP	BALK	W	H	N	NoC	No	SD
1877	0Mtp1746	Pleau (Raise 1)	3084	Pleau	FRA	WEUR	WCEUR	W	H	B	NoC	No	SD
649	2652Mtp1	Pletchistik	2652	Pletchistik	RUS	RUUK	RUUK	W	F	N	NoC	No	SD
1592	0Mtp886	Phyto blanc	2305	Plyto	GRC	BALP	BALK	W	H	B	NoC	No	SD
648	2653Mtp1	Pobeda	2653	Pobeda	URS	RUUK	RUUK	T	H	N	NoC	No	SD
1049	191Mtp1	Pointu	191	Pointu	FRA	WEUR	WCEUR	W	H	N	NoC	No	SD
766	2408Mtp1	Pollera nera	2408	Pollera nera	ITA	ITAP	ITAP	W	H	N	NoC	No	SD
549	2796Mtp1	Portan (famille 1)	2796	Portan	FRA	WEUR	WCEUR	W	H	N	NoC	No	SD
276	450Mtp5	Inconnu rouge = Portugais bleu	450	Portugais bleu	FRA	WEUR	WCEUR	WT	H	N	NoC	No	SD
1184	1654Mtp1	Posip	1654	Posip bijeli	HRV	BALP	BALK	W	H	B	NoC	No	SD
827	2306Mtp1	Potamissio	2306	Potamissio	GRC	BALP	BALK	W	H	B	NoC	No	SD
1306	146Mtp2	Pougayen	146	Pougayen	FRA	WEUR	WCEUR	W	F	N	NoC	No	SD
1585	0Mtp923	Pougnet	135	Pougnet	FRA	WEUR	WCEUR	W	H	N	NoC	No	SD
8	Autre-135Mtp6	Impureté dans variété 0135	3542	Pougnet faux (Saint-Sauveur de Cruzières)	FRA	WEUR	WCEUR	W	H	N	NoC	No	SD
715	252Mtp2	Poulsard noir	252	Poulsard	FRA	WEUR	WCEUR	W	H	N	NoC	No	SD
1868	0Mtp1781	poulsard blanc R10p2s2 Boilley	253	Poulsard blanc	FRA	WEUR	WCEUR	W	H	B	NoC	No	SD
910	2174Mtp1	Pozsonyi feher	2174	Pozsonyi feher	HUN	EEUR	BALK	W	H	B	NoC	No	SD
1183	1656Mtp1	Prc	1656	Prc	HRV	BALP	BALK	W	H	B	NoC	No	SD
279	448Mtp2	Précoce Bousquet	448	Précoce Bousquet = Honigler	FRA	WEUR	WCEUR	W	H	B	NoC	No	SD
167	656Mtp5	Zucari	656	Précoce de Malingre	FRA	WEUR	WCEUR	WT	H	B	NoC	No	SD
1861	0Mtp1796	Premier blanc	3035	Premier	BGR	EEUR	BALK	T		B	NoC
894	21Mtp4	Président Carnot	21	Président Carnot	FRA	WEUR	WCEUR	W	H	B	NoC	No	SD
1584	0Mtp929	Preto Marthino	3588	Preto Martinho de l'Oeste	PRT	IBER	IBER	W	H	N	NoC	No	SD
1583	0Mtp930	Preto Martinho	3589	Preto Martinho do Douro	PRT	IBER	IBER	W	H	N	NoC	No	SD
430	2973Mtp1	Prima (famille 1)	2973	Prima	FRA	WEUR	WCEUR	T	H	N	NoC	No	SD
1536	1026Mtp1	Primiera	1026	Primiera = Pirovano 309	ITA	ITAP	ITAP	T	H	B	NoC	No	SD
1409	1277Mtp6	Zinfandel	1277	Primitivo	ITA	ITAP	ITAP	W	H	N	NoC	No	SD
1582	0Mtp932	Primitivo	3572	Primitivo faux (Collection Conegliano)	ITA	ITAP	ITAP	W	H	B	NoC	No	SD
1114	177Mtp3	Chapot	177	Prin blanc	FRA	WEUR	WCEUR	W	H	B	NoC	No	SD
1529	1043Mtp1	Princeps	1043	Princeps = Pirovano 357	ITA	ITAP	ITAP	T	H	B	NoC	No	SD
35	966Mtp1	Principessa di Piemonte	966	Principessa di Piemonte = Pirovano 108	ITA	ITAP	ITAP	T	H	Rs	NoC	No	SD
1987	0Mtp1318	Pedebernade R9 S18 E19	3100	Printillou aigut	FRA	WEUR	WCEUR	W	H	B	NoC	No	SD
36	920Mtp1	Prodigiosa	920	Prodigiosa = Pirovano 59	ITA	ITAP	ITAP	T	H	Rs	NoC	No	SD
1205	1630Mtp1	Prokupac	1630	Prokupac	SCG	BALP	BALK	W	H	N	NoC	No	SD
1402	1285Mtp1	Prosecco tondo	1285	Prosecco	ITA	ITAP	ITAP	W	H	B	NoC	No	SD
373	320Mtp2	Prueras	320	Prueras	FRA	WEUR	WCEUR	W	H	B	NoC	No	SD
1258	1550Mtp3	Bermestia violacea	1550	Prune de Cazouls			nondet	T	H	N	NoC	No	SD
285	441Mtp6	Prunelard	441	Prunelard	FRA	WEUR	WCEUR	W	H	N	NoC	No	SD
765	2409Mtp1	Prunesta nera da vino	2409	Prunesta nera	ITA	ITAP	ITAP	WT	H	N	NoC	No	SD
1581	0Mtp935	Prunesta nera di Brindisi (par erreur)	3190	Prunesta nera di Brindisi faux	ITA	ITAP	ITAP	T	H	B	NoC	No	SD
1433	1251Mtp2	Prunesta rosso violacea	1251	Prunesta rosso violacea	ITA	ITAP	ITAP	T	H	Rg	NoC	No	SD
909	2176Mtp2	Purcsin	2176	Purcsin	HUN	EEUR	BALK	W	H	N	NoC	No	SD
521	282Mtp3	Tokay gros	282	Putzscheere	FRA	WEUR	WCEUR	W	H	B	NoC	No	SD
826	2309Mtp1	Quebranta	2309	Quebranta	PER	NEWO	NEWO	W	H	N	NoC	No	SD
1081	1836Mtp1	Queen	1836	Queen	USA	NEWO	NEWO	T	H	Rs	NoC	No	SD
1354	1357Mtp1	Crujillon	1445	Quiebratinajas	ESP	IBER	IBER	W	H	N	NoC	No	SD
1307	1465Mtp1	Quigat	1465	Quigat	ESP	IBER	IBER	W	H	B	NoC	No	SD
733	2496Mtp2	Rabigato	2496	Rabigato	PRT	IBER	IBER	W	H	B	NoC	No	SD
732	2498Mtp1	Rabigato	2498	Rabigato du Douro	PRT	IBER	IBER	W	H	B	NoC	No	SD
1580	0Mtp940	Rabo de Ovelha	1543	Rabo de Ovelha	PRT	IBER	IBER	W	H	N	NoC	No	SD
1419	1266Mtp2	Raboso piave	1266	Raboso piave	ITA	ITAP	ITAP	W	H	N	NoC	No	SD
1420	1265Mtp2	Raboso veronese	1265	Raboso veronese	ITA	ITAP	ITAP	W	H	N	NoC	No	SD
317	405Mtp1	Raffiat de Moncade	405	Raffiat de Moncade	FRA	WEUR	WCEUR	W	H	B	NoC	No	SD
1579	0Mtp944	Rainer grüner	3543	Rainer grüner	FRA	WEUR	WCEUR	W	H	B	NoC	No	SD
1333	140Mtp4	Raisaine	140	Raisaine	FRA	WEUR	WCEUR	WT	H	B	NoC	No	SD
1578	0Mtp945	Raisaine	3544	Raisaine faux (Collection Ravaz)	FRA	WEUR	WCEUR	W	H	B	NoC	No	SD
1577	0Mtp946	Raisin banane noir	3384	Raisin banane	DZA	MAGH	MAGH	T	H	N	NoC	No	SD
1576	0Mtp948	Raisin de Gênes	3545	Raisin de Gênes	FRA	WEUR	WCEUR	T	F	Rs	NoC	No	SD
1519	1070Mtp3	Kossuth szölö	1070	Raisin de Kossuth	HUN	EEUR	BALK	T	H	B	NoC	No	SD
892	2201Mtp1	Rami	2201	Rami = Vidal 119	FRA	WEUR	WCEUR	W	H	B	NoC	No	SD
1575	0Mtp952	Ramisco noir	1526	Ramisco	PRT	IBER	IBER	W	H	N	NoC	No	SD
1860	0Mtp1797	Rannii	3441	Rannii (Collection Colmar)	RUS	RUUK	RUUK
647	2654Mtp1	Ranny Vira	2654	Rannii Vira	URS	RUUK	RUUK	T	H	B	NoC	No	SD
626	2682Mtp1	Ranny Magaratcha	2682	Ranny Magaratcha = Magaratch 372	UKR	RUUK	RUUK	T	H	N	NoC	No	SD
1574	0Mtp953	Rara Alba		Rara Alba	ROU	EEUR	BALK	W	H	B	NoC	No	SD
1042	1956Mtp1	Tounsi	1956	Rassegui	TUN	MAGH	MAGH	WT	F	B	NoC	No	SD
484	288Mtp2	Rauschling blanc	288	Rauschling	CHE	CEUR	WCEUR	W	H	B	NoC	No	SD
292	433Mtp1	Darkaïa de Jérusalem	1887	Razachie rosie	ROU	EEUR	BALK	T	H	Rg	NoC	No	SD
589	2741Mtp1	Razakiia mirisliva	2741	Razakiia mirisliva	URS	RUUK	RUUK	T	H	B	NoC	No	SD
593	2737Mtp1	Razakiia piembiana	2737	Razakiia piembiana	URS	RUUK	RUUK	T	H	Rs	NoC	No	SD
947	2112Mtp1	Razdani	2112	Razdani	ARM	CAUC	EMCA	T	H	N	NoC	No	SD
1126	1750Mtp1	Raziki ou Razaki	1750	Raziki	YEM	MEAS	MFEAS	W	H	B	NoC	No	SD
1573	0Mtp955	Rebo	3573	Rebo = Rigotti 107-3	ITA	ITAP	ITAP	W	H	N	NoC	No	SD
489	2877Mtp2	Red Globe	2877	Red globe	USA	NEWO	NEWO	T	H	NR	NoC	No	SD
538	2806Mtp1	Red May	2806	Red May	AUS	NEWO	NEWO	T	H	Rg	NoC	No	SD
998	2038Mtp1	Refosco nostra dal pedonculo rosso	2038	Refosco dal pedonculo rosso	ITA	ITAP	ITAP	W	H	N	NoC	No	SD
997	2039Mtp1	Refoscone = Refosco di Faedis	2039	Refoscone	ITA	ITAP	ITAP	W	H	N	NoC	No	SD
1572	0Mtp957	Regner B	3472	Regner	DEU	CEUR	WCEUR	W	H	B	NoC	No	SD
460	2925Mtp1	Reichensteiner	2925	Reichensteiner	FRA	WEUR	WCEUR	W	H	B	NoC	No	SD
204	602Mtp1	Reichriesling	602	Reichriesling	FRA	WEUR	WCEUR	W	H	B	NoC	No	SD
1513	1078Mtp1	Reine des Vignes	1078	Reine des Vignes	HUN	EEUR	BALK	T	H	B	NoC	Mus	SD
1571	0Mtp959	Revellioti	3449	Revellioti	HUN	EEUR	BALK	W	H	Rs	NoC	No	SD
1079	1838Mtp3	Rèze blanc	1838	Rèze	CHE	CEUR	WCEUR	W	H	B	NoC	No	SD
1115	1779Mtp3	Rhoditis	1779	Rhoditis	GRC	BALP	BALK	WT	H	Rs	NoC	No	SD
1363	133Mtp4	Petit Ribier	133	Ribier noir	FRA	WEUR	WCEUR	W	H	N	NoC	No	SD
553	2792Mtp1	Ribol (famille 1)	2792	Ribol	FRA	WEUR	WCEUR	T	H	N	NoC	No	SD
1395	1294Mtp1	Ribolla gialla	1294	Ribolla gialla	ITA	ITAP	ITAP	WT	H	B	NoC	No	SD
1570	0Mtp961	Ribote	3310	Ribote rose	ESP	IBER	IBER	W	H	Rs	NoC	No	SD
1569	0Mtp962	Rich baba rose	3154	Rich baba faux (Collection Oberlin)	URS	RUUK	RUUK	T	F	N	NoC	No	SD
609	2702Mtp1	Rieslaner	2702	Rieslaner = Würzburg NI 11-17	DEU	CEUR	WCEUR	W	H	B	NoC	No	SD
581	274Mtp5	Riesling	274	Riesling	FRA	WEUR	WCEUR	W	H	B	NoC	No	SD
1568	0Mtp964	Riesling bleu	3073	Riesling bleu (Collection Oberlin)	FRA	WEUR	WCEUR	W	H	N	NoC	No	SD
1567	0Mtp965	Riesling heiligenstein	3546	Riesling Heiligenstein (Collection Oberlin)	FRA	WEUR	WCEUR	WT	H	B	NoC	No	SD
1441	1243Mtp2	Welschriesling	1243	Riesling italico	ITA	ITAP	ITAP	W	H	B	NoC	No	SD
1566	0Mtp966	Riesling musqué	3473	Riesling musqué (Collection Rodrian)	DEU	CEUR	WCEUR	W	H	B	NoC	No	SD
1434	124Mtp1	Riminese	124	Riminèse	FRA	WEUR	WCEUR	W	H	B	NoC	No	SD
1565	0Mtp968	Ritino noir	3169	Ritino	GRC	BALP	BALK	W	H	NR	NoC	No	SD
1016	1Mtp3	Aspiran noir	1	Rivairenc = Aspiran noir	FRA	WEUR	WCEUR	WT	H	N	NoC	No	SD
824	2311Mtp1	Rizens	2311	Rizens	FRA	WEUR	WCEUR	W	H	B	NoC	No	SD
1138	1735Mtp2	Rkatsitelli	1735	Rkatsitelli	GEO	CAUC	EMCA	W	H	B	NoC	No	SD
1251	155Mtp3	Saissine	155	Robin noir	FRA	WEUR	WCEUR	W	H	N	NoC	No	SD
14	989Mtp2	Rodi	989	Rodi = Pirovano 166	ITA	ITAP	ITAP	T	H	B	NoC	No	SL
1564	0Mtp972	Rohlicky	3460	Rohlicky	TCH	CEUR	WCEUR	T	H	B	NoC	No	SD
50	855Mtp2	Roi des Précoces	855	Roi des précoces	FRA	WEUR	WCEUR	T	H	N	NoC	No	SD
1563	0Mtp973	Rokafark feher	3450	Rokafark fehér	HUN	EEUR	BALK	W	H	B	NoC	No	SD
1553	1001Mtp1	Roma	1001	Roma = Pirovano 210	ITA	ITAP	ITAP	T	H	B	NoC	No	SD
1562	0Mtp974	Romaine	3549	Romaine	FRA	WEUR	WCEUR	W	H	N	NoC	No	SD
1096	1812Mtp2	Romeiko	1812	Romeïco	GRC	BALP	BALK	W	H	N	NoC	No	SD
387	304Mtp9	Romorantin	304	Romorantin	FRA	WEUR	WCEUR	W	H	B	NoC	No	SD
1394	1295Mtp1	Rondinella	1295	Rondinella	ITA	ITAP	ITAP	W	H	N	NoC	No	SD
2003	0Mtp1255	Ropogos sarga	3451	Ropogos sarga	HUN	EEUR	BALK	W	H	B	NoC	No	SD
449	2949Mtp1	Rosa del Peru (type 2)	2949	Rosa del Peru	PER	NEWO	NEWO	WT	H	N	NoC	No	SD
1178	1662Mtp3	Rosa menna di vacca	1662	Rosa menna di vacca	ROU	EEUR	BALK	T	F	Rg	NoC	No	SD
178	638Mtp1	Rosaki blanc de semis	638	Rosaki blanc de semis	DZA	MAGH	MAGH	T	H	B	NoC	No	SD
179	637Mtp1	Rosaki noir de semis	637	Rosaki noir de semis	DZA	MAGH	MAGH	T	H	N	NoC	No	SD
1560	0Mtp982	Rosaky	3403	Rosaky rose faux	TUR	CAUC	EMCA	T	F	Rs	NoC	No	SD
154	670Mtp1	Barbaroux	670	Rosé du Var	FRA	WEUR	WCEUR	WT	H	Rs	NoC	No	SD
1559	0Mtp984	Rosenmuskat	3550	Rosenmuskat	FRA	WEUR	WCEUR	W	H	B	NoC	No	SD
1558	0Mtp985	Rosetta di Montagna	3323	Rosetta di montagna	ITA	ITAP	ITAP	W	H	Rs	NoC	No	SD
1445	1237Mtp1	Rossara	1237	Rossara	ITA	ITAP	ITAP	W	H	N	NoC	No	SD
1393	1296Mtp2	Rossignola	1296	Rossignola	ITA	ITAP	ITAP	W	H	N	NoC	No	SD
1557	0Mtp988	Rossola bianca	3063	Rossola bianca	FRA	WEUR	WCEUR	W	H	B	NoC	No	SD
596	2729Mtp1	Rotberger	2729	Rotberger = Gm 3-37	DEU	CEUR	WCEUR	W	H	N	NoC	No	SD
884	2223Mtp1	Portugais blanc	289	Rotgipfler	AUT	CEUR	WCEUR	W	H	B	NoC	No	SD
627	2680Mtp1	Roubinoy de Magaratch	2680	Roubinoy de Magaratch = Magaratch 56	UKR	RUUK	RUUK	W	H	N	NoC	No	SD
843	227Mtp1	Roublot	227	Roublot	FRA	WEUR	WCEUR	W	H	B	NoC	No	SD
562	2783Mtp1	Rouchaki	2783	Rouchaki	URS	RUUK	RUUK	T	H	B	NoC	No	SL
670	2626Mtp1	Rouge de Fully	2626	Rouge de Fully	CHE	CEUR	WCEUR	W	H	N	NoC	No	SD
1850	0Mtp1834	Rougette noire	3625	Rougette	FRA	WEUR	WCEUR	W	H	N	NoC	No	SD
1076	1841Mtp1	Roumi noir	1841	Roumi noir	EGY	NEAS	EMCA	T	H	N	NoC	No	SD
823	2312Mtp1	Roussaïtis	2312	Roussaïtis	GRC	BALP	BALK	W	H	Rg	NoC	No	SD
1302	147Mtp1	Roussanne	147	Roussanne	FRA	WEUR	WCEUR	W	H	B	NoC	No	SD
1328	141Mtp1	Roussaou	141	Roussaou	FRA	WEUR	WCEUR	W	H	B	NoC	No	SD
1555	0Mtp995	Roussette basse n°15	3551	Roussette basse de Seyssel	FRA	WEUR	WCEUR	W	H	B	NoC	No	SD
1109	178Mtp1	Mauvaise Roussette	181	Roussette d'Ayze	FRA	WEUR	WCEUR	W	H	B	NoC	No	SD
856	2260Mtp1	Roxo dos pintos	2260	Roxo dos pintos	PRT	IBER	IBER	WT	H	Rg	NoC	No	SD
188	628Mtp1	Royal	628	Royal	ESP	IBER	IBER	WT	H	Rg	NoC	No	SD
851	2270Mtp1	Royal Ascott	2270	Royal Ascot	AUS	NEWO	NEWO	T	H	NR	NoC	No	SD
141	688Mtp1	Royal Askant	688	Royal Askant			nondet	T	H	N	NoC	No	SD
185	630Mtp1	Royal Molenberg	630	Royal Molenberg	BEL	WEUR	WCEUR	T	H	N	NoC	No	SD
738	247Mtp1	Rubi	247	Rubi	FRA	WEUR	WCEUR	W	H	N	NoC	No	SD
822	2313Mtp1	Ruby Cabernet	2313	Ruby Cabernet	USA	NEWO	NEWO	W	H	N	NoC	No	SD
497	2863Mtp1	Ruby seedless	2863	Ruby seedless	USA	NEWO	NEWO	T	H	Rg	NoC	No	SL
2098	0Mtp1001	Ruby star	3604	Ruby Star	ZAF	NEWO	NEWO	T	H	Rg	NoC	No	SD
1200	1636Mtp1	Rudezusa	1636	Rudezusa	HRV	BALP	BALK	WT	H	N	NoC	No	SD
2097	0Mtp1002	Rund Weiss	3647	Rund Weiss	AZE	CAUC	EMCA	T	F	B	NoC	No	SD
1556	0Mtp994	Roussensko edro	3414	Rusensko edro	BGR	EEUR	BALK	T	H	B	NoC	No	SD
1185	1653Mtp1	Ruzevina	1653	Ruzevina	HRV	BALP	BALK	WT	H	B	NoC	No	SD
1141	1731Mtp1	Sabalkanskoï	1731	Sabalkanskoï	UKR	RUUK	RUUK	T	H	Rg	NoC	No	SD
1310	1462Mtp1	Sabaté	1462	Sabaté	ESP	IBER	IBER	W	H	N	NoC	No	SD
821	2314Mtp1	Sabra	2314	Sabra femelle	PRT	IBER	IBER	W	F	B	NoC	No	SD
2094	0Mtp1006	Sabra	3590	Sabro	PRT	IBER	IBER	W	H	B	NoC	No	SD
2093	0Mtp1007	Sabs angur	3357	Sabza angur	TJK	FEAS	MFEAS	T	H	B	NoC	No	SD
874	223Mtp2	Sacy	223	Sacy	FRA	WEUR	WCEUR	W	H	B	NoC	No	SD
963	2090Mtp1	Sahami	2090	Sahami	IRN	MEAS	MFEAS	T	H	N	NoC	No	SD
1699	0Mtp587	Kishmishi siogag	2598	Sahebi	AFG	FEAS	MFEAS	T	H	Rs	NoC	No
971	2078Mtp1	Sahilii	2078	Sahilii	IRN	MEAS	MFEAS	WT	H	B	NoC	No	SD
2091	0Mtp1010	Saïd guliami	3272	Saïd guliami	UZB	FEAS	MFEAS	T		NR	NoC	No	SD
1950	0mtp1505	Prunelard blanc	3552	Saint-Côme	FRA	WEUR	WCEUR	W	H	B	NoC	No	SD
2089	0Mtp1018	Sainte Marie	3553	Sainte-Marie de Biviers	FRA	WEUR	WCEUR	W	H	B	NoC	No	SD
2088	0Mtp1019	Sainte Marie de Chignin	3554	Sainte-Marie de Chignin	FRA	WEUR	WCEUR	W	H	B	NoC	No	SD
2090	0Mtp1013	Saint Fiacre	3555	Saint-Fiacre	FRA	WEUR	WCEUR	T	H	B	NoC	No	SD
996	203Mtp1	Saint Laurent	203	Saint-Laurent	DEU	CEUR	WCEUR	W	H	N	NoC	No	SD
669	2629Mtp1	Saint Louis (par erreur)	2629	Saint-Louis faux			nondet	T	F	N	NoC	No	SD
352	345Mtp3	Saint Macaire des Palus	345	Saint-Macaire	FRA	WEUR	WCEUR	W	H	N	NoC	No	SD
900	2193Mtp1	Sainton	2193	Sainton = Vidal 9	FRA	WEUR	WCEUR	W	H	B	NoC	No	SD
899	2194Mtp1	Vidal 31	2194	Saintonge = Vidal 31	FRA	WEUR	WCEUR	W	H	B	NoC	No	SD
383	309Mtp8	Saint Pierre doré	309	Saint-Pierre doré	FRA	WEUR	WCEUR	W	H	B	NoC	No	SD
688	2592Mtp1	Salba	2592	Salba	ZAF	NEWO	NEWO	T	H	N	NoC	No	SD
2087	0Mtp1020	Salicette	3556	Salicette (Collection Oberlin)	FRA	WEUR	WCEUR	T	H	B	NoC	No	SD
68	830Mtp1	Salicette	830	Salicette (Collection Parc de la Tête d'Or)	FRA	WEUR	WCEUR	T	H	B	NoC	No	SD
2086	0Mtp1021	Samarrinho	3367	Samarrinho branco	PRT	IBER	IBER	W	H	B	NoC	No	SD
981	205Mtp2	Samoriau	205	Samoriau	FRA	WEUR	WCEUR	W	H	N	NoC	No	SD
2096	0Mtp1004	S. Lorenzo	3575	San Lorenzo	ITA	ITAP	ITAP	W	H			No	SD
1551	1003Mtp2	San Martino	1003	San Martino = Pirovano 215	ITA	ITAP	ITAP	T	H	B	NoC	No	SD
1523	1062Mtp1	Santa Barbara	1062	Santa Barbara = Pirovano 480	ITA	ITAP	ITAP	T	H	Rs	NoC	No	SD
130	701Mtp1	Santa Paula	701	Santa Paula			nondet	T	H	B	NoC	No	SD
7	Autre-1365MTP6	Impureté dans variété 1365	3612	Santa Paula faux (Collection Mendoza)	ARG	NEWO	NEWO	T	F	B	NoC	No	SD
2085	0Mtp1024	Santanera	3582	Santanera	ESP	IBER	IBER	W	H	B	NoC	No	SD
2095	0Mtp1005	S. Mamede	3591	Sao Mamede	PRT	IBER	IBER	W	H	B	NoC	No	SD
1139	1734Mtp2	Saperavi	1734	Saperavi	GEO	CAUC	EMCA	W	H	N	NoC	No	SD
646	2655Mtp1	Sapere Otskanouri	2655	Sapéré otskhanouri faux	GEO	CAUC	EMCA	WT	F	N	NoC	No	SD
2084	0Mtp1027	Sarba	3423	Sarba	ROU	EEUR	BALK	W	F	B	NoC	Mus	SD
2083	0Mtp1028	Sarfeher	3452	Sarfeher faux (Collection Oberlin)	HUN	EEUR	BALK	W	H	B	NoC	No	SD
2081	0Mtp1030	Sarpiros	3453	Sarpiros	HUN	EEUR	BALK	W	H	NR	NoC	No	SD
2080	0Mtp1031	Sary Kiriak	3344	Sary Kirak	AZE	CAUC	EMCA	W	H	B	NoC	No	SD
2079	0Mtp1033	Sasca	3636	Sasca	ROU	EEUR	BALK	W	H	BR	NoC	No	SD
849	2272Mtp1	Garandmak	2275	Sateni bely	ARM	CAUC	EMCA	W	H	B	NoC	No	SD
358	335Mtp1	Sauterne	335	Sauterne blanc	FRA	WEUR	WCEUR	W	F	B	NoC	No	SD
1520	106Mtp1	Sauvaget	106	Sauvaget noir	FRA	WEUR	WCEUR	WT	H	N	NoC	No	SD
400	300Mtp4	Sauvignon blanc n°2	300	Sauvignon	FRA	WEUR	WCEUR	W	H	B	NoC	No	SD
2076	0Mtp1042	Sauvignon Piccolo	3629	Sauvignon piccolo faux	ARG	NEWO	NEWO	W	H	B	NoC	Aro	SD
359	334Mtp8	Sauvignonasse	334	Sauvignonasse	FRA	WEUR	WCEUR	W	H	B	NoC	No	SD
691	257Mtp6	Savagnin	257	Savagnin blanc	FRA	WEUR	WCEUR	W	H	B	NoC	No	SD
1113	1781Mtp1	Savvatiano	1781	Savvatiano	GRC	BALP	BALK	W	H	B	NoC	No	SD
747	2443Mtp2	Scaliger	2443	Scaliger	HUN	EEUR	BALK	W	H	B	NoC	No	SD
1477	1185Mtp2	Chabach	1185	Schabasche	UKR	RUUK	RUUK	T	H	B	NoC	No	SD
152	673Mtp2	Scheurebe	673	Scheurebe = Alzey S 88	DEU	CEUR	WCEUR	W	H	B	NoC	No	SD
1137	1736Mtp5	Weisse Schirastraube	1736	Schiradzouli	IRN	MEAS	MFEAS	T	H	B	NoC	No	SD
1136	1737Mtp1	Schiradzouli violet	1737	Schiradzouli violet	IRN	MEAS	MFEAS	T	H	Rg	NoC	No	SD
908	2178Mtp9	Malvoisie de Madere (par erreur)	2178	Schiras Dr. Houdbine	FRA	WEUR	WCEUR	T	F	N	NoC	No	SD
2075	0Mtp1049	Schiras samling	3474	Schiras sämling	DEU	CEUR	WCEUR	W	H	B	NoC	No	SD
1425	125Mtp7	Sciaccarello n°105	125	Sciaccarello	FRA	WEUR	WCEUR	W	H	N	NoC	No	SD
1371	1331Mtp1	Sanginosa	1331	Sciascinoso	ITA	ITAP	ITAP	W	H	N	NoC	No	SD
907	2179Mtp1	Sebai assouad	2179	Sebai assouad	LBN	NEAS	EMCA	T	H	N	NoC	No	SD
271	454Mtp1	Secal	454	Sécal	FRA	WEUR	WCEUR	W	H	B	NoC	No	SD
527	2822Mtp1	Segalin (famille 1)	2822	Segalin	FRA	WEUR	WCEUR	W	H	N	NoC	No	SD
893	2200Mtp2	Sélect	2200	Select = Vidal 100 T	FRA	WEUR	WCEUR	W	H	B	NoC	No	SD
578	2752Mtp1	Semebat	2752	Semebat	FRA	WEUR	WCEUR	W	H	N	NoC	No	SD
906	2180Mtp3	Semidano	2180	Semidano	ITA	ITAP	ITAP	W	H	B	NoC	No	SD
361	332Mtp1	Semillon	332	Semillon	FRA	WEUR	WCEUR	W	H	B	NoC	No	SD
1269	1532Mtp1	Sercial	1532	Sercial	PRT	IBER	IBER	W	H	B	NoC	No	SD
1271	152Mtp1	Serénèze de Voreppe	152	Sérénèze	FRA	WEUR	WCEUR	W	H	N	NoC	No	SD
2072	0Mtp1060	Serifiotiko noir	3387	Serifiotico noir	GRC	BALP	BALK	W	H	N	NoC	No	SD
2071	0Mtp1061	Serna	3065	Serna INTA = CG 102-354 = XE 12	ARG	NEWO	NEWO	T	H	Rs	NoC	No	SL
1069	186Mtp1	Servanin	186	Servanin	FRA	WEUR	WCEUR	W	H	N	NoC	No	SD
183	633Mtp1	Servan rond	633	Servant	FRA	WEUR	WCEUR	T	H	B	NoC	No	SD
561	2784Mtp1	Sevan	2784	Sevan	BGR	EEUR	BALK	T	H	N	NoC	No	SD
798	2357Mtp1	Sgavetta	2357	Sgavetta	ITA	ITAP	ITAP	W	H	N	NoC	No	SD
970	2079Mtp1	Shirazi	2079	Shirazi	IRN	MEAS	MFEAS	T	H	B	NoC	No	SD
975	2074Mtp1	Siah	2074	Siah	IRN	MEAS	MFEAS	WT	H	B	NoC	No	SD
645	2656Mtp2	Sary pandass	2681	Sibirkovy	UKR	RUUK	RUUK	W	F	B	NoC	No	SD
1471	1196Mtp1	Siegerrebe	1196	Siegerrebe = Scheu 7957	DEU	CEUR	WCEUR	W	H	Rs	NoC	Aro	SD
2070	0Mtp1064	Silcher B	3475	Silcher = Weinsberg S377	DEU	CEUR	WCEUR	W	H	B	NoC	No	SD
2060	0Mtp1080	Sylvania	3425	Silvania	ROU	EEUR	BALK	T	H	B	NoC	No	SD
2069	0Mtp1065	Sinkavake zlute = Jaune de Sinkava	3650	Sinkavake zlute	TCH	CEUR	WCEUR	W	H	B	NoC	No	SD
1266	1537Mtp1	Alva	2833	Siria	PRT	IBER	IBER	W	H	B	NoC	No	SD
2068	0Mtp1066	Skhilatoubani	3599	Skhilatubani	GEO	CAUC	EMCA	W		N	NoC	No	SD
2067	0Mtp1068	Skiadopoulo blanc	2316	Skiadopoulo	GRC	BALP	BALK	WT	H	B	NoC	No	SD
1087	1826Mtp1	Vigne de Chien	1826	Skyloklima	GRC	BALP	BALK	W	H	B	NoC	No	SD
1101	1801Mtp1	Skylopnichtis	1801	Skylopnichtis	GRC	BALP	BALK	W	F	NR	NoC	No	SD
459	2929Mtp1	Skylopnichtis blanc	2929	Skylopnichtis lefkos	GRC	BALP	BALK	W	H	B	NoC	No	SD
1231	1587Mtp1	Slankamenka blanc	1587	Slankamenka blanc	SCG	BALP	BALK	W	H	B	NoC	No	SD
1920	0mtp1574	Sliva	3415	Sliva	BGR	EEUR	BALK	T	H	N	NoC	No	SD
644	2657Mtp1	Soïaki	2657	Soïaki	UZB	FEAS	MFEAS	W	H	B	NoC	No	SD
1181	1659Mtp1	Soïc	1659	Soic	HRV	BALP	BALK	W	H	N	NoC	No	SD
1533	1031Mtp1	Solferino	1031	Solferino = Pirovano 316	ITA	ITAP	ITAP	T	H	Rg	NoC	No	SD
108	748Mtp2	Somszölö kek	748	Somzölö kek	HUN	EEUR	BALK	T	H	N	NoC	No	SD
625	2683Mtp1	Sorok let Octiabria	2683	Sorok Let Oktiabria	UKR	RUUK	RUUK	W	H	N	col	No	SD
623	2686Mtp1	Soukholimansky blanc	2686	Soukholimansky bely	URS	RUUK	RUUK	W	H	B	NoC	No	SD
2065	0Mtp1071	Soultani (avec graine)	3275	Soultani (Collection Kichinev)	UZB	FEAS	MFEAS	T	H	B	NoC	No	SD
1145	1724Mtp2	Souri 1	1724	Souri (1)	LBN	NEAS	EMCA	WT	H	B	NoC	No	SD
1144	1725Mtp1	Souri 2	1725	Souri (2)	LBN	NEAS	EMCA	WT	H	B	NoC	No	SD
504	2856Mtp1	Sourkhak bely	2856	Sourkhak biely	UZB	FEAS	MFEAS	T	F	B	NoC	No	SD
79	804Mtp1	Souvenir du Congrès	804	Souvenir du Congrès	FRA	WEUR	WCEUR	T	F	Rs	NoC	No	SD
2064	0Mtp1072	Souzao	3372	Souzao faux	PRT	IBER	IBER	W		N	NoC	No	SD
1545	1014Mtp2	Sovrana	1014	Sovrana = Pirovano 244	ITA	ITAP	ITAP	T	H	B	NoC	No	SD
820	2317Mtp1	Stafidampelo	2317	Staphidampelo	GRC	BALP	BALK	W	H	N	NoC	No	SD
212	58Mtp1	Aprostaphilo	58	Staphidostaphylo	GRC	BALP	BALK	W	H	N	NoC	No	SD
2063	0Mtp1073	Starinky	3346	Starinky	RUS	RUUK	RUUK	W		B	NoC	No	SD
2062	0Mtp1074	Stavroto noir	3391	Stavroto faux (Collection Lykovrissi)	GRC	BALP	BALK	W	H	N	NoC	No	SD
1237	1579Mtp1	Ruzice bila	1579	Steinschiller weisser	SCG	BALP	BALK	W	H	B	NoC	No	SD
819	2318Mtp1	Strophyliatico	2318	Strophyliatico	GRC	BALP	BALK	W	H	B	NoC	No	SD
1979	0Mtp1406	Sublima seedless	3613	Sublima seedless	ARG	NEWO	NEWO	T	H	B	NoC	Aro	SL
494	2871Mtp1	Sugraone	2871	Sugraone = Superior seedless	USA	NEWO	NEWO	T	H	B	NoC	No	SL
70	826Mtp1	Sullivan hâtif	826	Sulivan blanc	FRA	WEUR	WCEUR	T	H	B	NoC	No	SD
570	2774Mtp1	Sultanina	2774	Sultanina de Bulgarie	BGR	EEUR	BALK	T	H	B	NoC	No	SL
1247	1566Mtp2	Sultanie ou Belabesses	1566	Sultanine	GRC	BALP	BALK	T	H	B	NoC	No	SL
1911	0Mtp1597	Sultanine noire	3274	Sultanine noire faux	UZB	FEAS	MFEAS	T	H	N	NoC	No	SD
1314	1458Mtp2	Sumoll	1458	Sumoll tinto	ESP	IBER	IBER	W	H	N	NoC	No	SD
1524	1060Mtp1	Superba	1060	Superba = Pirovano 476 a	ITA	ITAP	ITAP	T	H	Rs	NoC	No	SD
1546	1013Mtp1	Superfrankenthal	1013	Superfrankenthal = Pirovano 243	ITA	ITAP	ITAP	T	H	N	NoC	No	SD
21	965Mtp1	Superzibibbo	965	Superzibibbo = Pirovano 107 a	ITA	ITAP	ITAP	T	H	B	NoC	No	SD
1072	1846Mtp1	Suscan	1846	Suscan crni	HRV	BALP	BALK	W	F	N	NoC	No	SD
984	2056Mtp1	Somarello nero	2056	Susumaniello	ITA	ITAP	ITAP	W	H	N	NoC	No	SD
2061	0Mtp1079	Svegeste	3416	Svegest	BGR	EEUR	BALK	T	H	B	NoC	No	SD
939	2124Mtp1	Sykiotis noir	2124	Sykiotis	GRC	BALP	BALK	W	H	N	NoC	No	SD
603	270Mtp6	Sylvain Froelich	270	Sylvaner	FRA	WEUR	WCEUR	W	H	B	NoC	No	SD
2092	0Mtp1008	Sadowy	3347	Sypoun tcheurny	RUS	RUUK	RUUK	W	H	N	NoC	No	SD
1279	150Mtp3	Syrah	150	Syrah	FRA	WEUR	WCEUR	W	H	N	NoC	No	SD
557	2789Mtp1	Szagos Bajnar	2789	Szagos Bajnar	HUN	EEUR	BALK	W	H	B	NoC	No	SD
1515	1074Mtp2	Szauter Gusztav	1074	Szauter Gusztav	HUN	EEUR	BALK	T	H	B	NoC	No	SD
708	2538Mtp2	Szegeny ember szölöje	2538	Szegeny ember szölöje	HUN	EEUR	BALK	W	H	B	NoC	No	SD
112	741Mtp1	Szent Laszlo	741	Szent Laszlö	HUN	EEUR	BALK	T	H	N	NoC	No	SD
2059	0Mtp1084	Szegszard rouge	3172	Szeredi piros	HUN	EEUR	BALK	W	H	Rs	NoC	No	SD
1210	1623Mtp1	Szeremi zöld	1623	Szeremi zöld	HUN	EEUR	BALK	W	H	B	NoC	No	SD
1093	1815Mtp1	Tachtas	1815	Tachtas	GRC	BALP	BALK	WT	H	B	NoC	No	SD
1055	1905Mtp1	Taferielt	1905	Taferielt	MAR	MAGH	MAGH	WT	H	N	NoC	No	SD
2058	0Mtp1087	Taglait N'Tmili	3592	Taglait N'Tmili faux	MAR	MAGH	MAGH	T	F	B	NoC	No	SD
643	2659Mtp1	Tagobi	2659	Tagobi	TJK	FEAS	MFEAS	T	F	N	NoC	No	SD
1473	1192Mtp1	Taïfi rose	1192	Taïfi rosovy	UZB	FEAS	MFEAS	T	H	Rs	NoC	No	SD
1018	1998Mtp1	Taïlilout	1998	Taïlilout	MAR	MAGH	MAGH	W	H	B	NoC	No	SD
2057	0Mtp1091	Tamaiosa rominesca	3426	Tamaiosa rominesca faux	ROU	EEUR	BALK	W	H	B	NoC	No	SD
1482	1177Mtp2	Tamarez moscatel	1177	Tamarez Moscatel 31-3-3	PRT	IBER	IBER	WT	H	B	NoC	No	SD
456	2932Mtp1	Tanagoz kossky	2932	Tanagos	UKR	RUUK	RUUK	T	H	N	NoC	No	SD
2056	0Mtp1097	Tandanya	3137	Tandanya	AUS	NEWO	NEWO	T	H	N	NoC	No	SD
2055	0Mtp1098	Tandanya (par erreur)	3279	Tandanya faux	AUS	NEWO	NEWO	T	H	Rg	NoC	No	SD
1012	2005Mtp1	Tankert	2005	Tankert	MAR	MAGH	MAGH	WT	H	N	NoC	No	SD
320	401Mtp2	Tannat	401	Tannat	FRA	WEUR	WCEUR	W	H	N	NoC	No	SD
1211	1620Mtp1	Tantovina	1620	Tantovina	AUT	CEUR	WCEUR	W	H	B	NoC	No	SD
331	376Mtp1	Taraboussié	376	Tarabassié	FRA	WEUR	WCEUR	W	H	N	NoC	No	SD
267	459Mtp1	Tardif	459	Tardif	FRA	WEUR	WCEUR	W	H	N	NoC	No	SD
512	2841Mtp2	Turnau	2841	Tarnaou	MDA	RUUK	RUUK	W	H	B	NoC	No	SL
677	2614Mtp1	Tarragonins	2614	Tarragoni	ESP	IBER	IBER	W	H	N	NoC	No	SD
514	2839Mtp1	Tarrango	2839	Tarrango	AUS	NEWO	NEWO	W	H	N	NoC	No	SD
2054	0Mtp1101	Tarrant rot	3120	Tarrant rot	DEU	CEUR	WCEUR	W	H	Rs	NoC	No	SD
1479	1182Mtp1	Tachly	1182	Taschly	UKR	RUUK	RUUK	T	F	B	NoC	Mus	SD
599	2726Mtp1	Optima	3595	Tavaveri	ISR	NEAS	EMCA	W	H	N	NoC	No	SD
1462	1218Mtp1	Tavkveri	1218	Tavkveri	AZE	CAUC	EMCA	W	F	N	NoC	No	SD
2053	0Mtp1104	Tavkvern cartalinsky	3350	Tavkveri cartalinsky	GEO	CAUC	EMCA	W	F	Rs	NoC	No	SD
455	2933Mtp1	Tavrida	2933	Tavrida = Magaratch 171	UKR	RUUK	RUUK	W	H	N	NoC	No	SD
1619	0Mtp810	Noir de Crimée	2670	Tchernii Crimski	UKR	RUUK	RUUK	WT		NR	NoC	No	SD
848	2274Mtp1	Tchilar	2274	Tchilar	ARM	CAUC	EMCA	W	H	B	NoC	No	SD
635	2671Mtp1	Tchiliaki blanc	2671	Tchiliaki blanc	TJK	FEAS	MFEAS	T	H	B	NoC	No	SD
634	2673Mtp1	Tchinouri	2673	Tchinouri	GEO	CAUC	EMCA	WT	H	B	NoC	No	SD
633	2674Mtp1	Tchkhaveri	2674	Tchkhaveri	GEO	CAUC	EMCA	W	H	N	NoC	No	SD
388	303Mtp1	Plant rouge mâle	303	Teinturier	FRA	WEUR	WCEUR	W	H	N	col	No	SD
1024	1987Mtp1	Tempranilla	1987	Tempranilla blanca	ESP	IBER	IBER	T	H	B	NoC	No	SD
1347	1369Mtp2	Tempranillo	1369	Tempranillo	ESP	IBER	IBER	W	H	N	NoC	No	SD
28	94Mtp5	Gris Téoulier	94	Téoulier	FRA	WEUR	WCEUR	W	H	N	NoC	No	SD
2051	0Mtp1110	Téoulier blanc	3560	Téoulier blanc femelle	FRA	WEUR	WCEUR	W	F	B	NoC	No	SD
886	2221Mtp1	Terbach	2221	Terbasch	TKM	FEAS	MFEAS	WT	H	B	NoC	No	SD
1450	1230Mtp1	Dalmasso XVIII-24	1230	Teresita = Dalmasso XVIII-24	ITA	ITAP	ITAP	T	H	B	NoC	Mus	SD
1038	1962Mtp1	Terlaner	1962	Terlaner	ITA	ITAP	ITAP	W	F	B	NoC	No	SD
161	663Mtp1	Terr Gulmak	663	Terr Gulmek	UKR	RUUK	RUUK	W	H	B	NoC	No	SD
231	551Mtp1	Terramon rond	551	Terramon rond	FRA	WEUR	WCEUR	W	H	B	NoC	No	SD
1396	1293Mtp4	Terrano	1293	Terrano	ITA	ITAP	ITAP	W	H	N	NoC	No	SD
855	2261Mtp1	Terrantez	2261	Terrantez de Madère	PRT	IBER	IBER	W	H	B	NoC	No	SD
1152	16Mtp4	Terret blanc (thermo.)	16	Terret blanc	FRA	WEUR	WCEUR	W	H	B	NoC	No	SD
239	537Mtp1	Terret Bouschet	537	Terret Bouschet	FRA	WEUR	WCEUR	W	H	N	col	No	SD
1507	1087Mtp1	Thalloczy Lajos muskotaly	1087	Thallocsy Lajos muskotaly = Muscat Thallocsy	HUN	EEUR	BALK	T	H	B	NoC	Mus	SD
684	2607Mtp1	Thermi noir	2607	Thermi	GRC	BALP	BALK	T	H	N	NoC	No	SD
44	86Mtp3	Tibouren noir	86	Tibouren	FRA	WEUR	WCEUR	WT	H	N	NoC	No	SD
763	2410Mtp1	Timorasso	2410	Timorasso	ITA	ITAP	ITAP	WT	H	B	NoC	No	SD
1043	1955Mtp1	Tini	1955	Tini	MAR	MAGH	MAGH	T	H	Rg	NoC	No	SD
454	2934Mtp1	Tinos noir	2934	Tinos noir	GRC	BALP	BALK	T	H	N	NoC	No	SD
1298	1485Mtp1	Tinta Amarella	1485	Tinta Amarela	PRT	IBER	IBER	W	H	N	NoC	No	SD
526	2823Mtp1	Tinta Barroca	2823	Tinta Barroca	PRT	IBER	IBER	W	H	N	NoC	No	SD
1297	1486Mtp1	Tinta Carvalha	1486	Tinta carvalha	PRT	IBER	IBER	W	H	N	NoC	No	SD
1263	1540Mtp1	Castellena	1540	Tinta castellõa	PRT	IBER	IBER	W	H	N	NoC	No	SD
5	Autre-1491MTP6	Impureté dans variété 1491	3365	Tinta da Barca	PRT	IBER	IBER	W	H	N	NoC	No	SD
1260	1548Mtp1	Tinta Francisca	1548	Tinta francisca	PRT	IBER	IBER	W	H	N	NoC	No	SD
2050	0Mtp1116	Tinta grossa d'Alentejo	3359	Tinta grossa d'Alentejo	PRT	IBER	IBER	W		N	NoC	No	SD
1339	1392Mtp1	Verdejo negro	1529	Tinta Madeira	PRT	IBER	IBER	W	H	N	NoC	No	SD
1278	1510Mtp1	Tinta Pinheira	1510	Tinta pinheira	PRT	IBER	IBER	W	H	N	NoC	No	SD
2049	0Mtp1119	Tinta tinto	3373	Tinta tinto (Collection Soarès Franco)	PRT	IBER	IBER	W	H	N	col	No	SD
2047	0Mtp1120	Tintinha	3361	Tintinha (Collection Esporao)	PRT	IBER	IBER	W	H	N	col	No	SD
1295	1488Mtp2	Tinto Cao	1488	Tinto Cao	PRT	IBER	IBER	W	H	N	NoC	No	SD
762	2411Mtp1	Tintora	2411	Tintora	ITA	ITAP	ITAP	W	F	N	NoC	No	SD
2046	0Mtp1125	Tokos piros	3454	Tökös piros	HUN	EEUR	BALK	W	H	Rs	NoC	No	SD
1025	1985Mtp2	Tolstokory	1985	Tolstokorii	RUS	RUUK	RUUK	T	F	B	NoC	No	SD
1518	1071Mtp1	Michel Tompa	1071	Tompa Mihaly	HUN	EEUR	BALK	T	H	B	NoC	No	SD
1919	0mtp1575	Topas	3458	Topas	CZE	CEUR	WCEUR	T	H	B	NoC	No	SD
1866	0Mtp1786	Topol	3645	Topol	HRV	BALP	BALK
754	2421Mtp1	Torrontes mendocino	2421	Torrontès mendocino	ARG	NEWO	NEWO	W	F	B	NoC	No	SD
752	2425Mtp2	Torrontel riojano	2425	Torrontès riojano	ARG	NEWO	NEWO	W	H	B	NoC	Mus	SD
755	2420Mtp1	Torrontes sanjuanino	2420	Torrontès sanjuanino	ARG	NEWO	NEWO	WT	H	B	NoC	Mus	SD
1351	1362Mtp1	Tortoson	1362	Tortozon	ESP	IBER	IBER	W	H	B	NoC	No	SD
2045	0Mtp1129	Totika	3455	Totika	HUN	EEUR	BALK	W	H	N	NoC	No	SD
253	47Mtp2	Tourbat	47	Tourbat	FRA	WEUR	WCEUR	W	H	B	NoC	No	SD
6	Autre-1483MTP12	Impureté dans variété 1483	3363	Touriga Fêmea	PRT	IBER	IBER	W	H	N	NoC	No	SD
1292	1491Mtp1	Albino de Sousa	1491	Touriga franca	PRT	IBER	IBER	W	H	N	NoC	No	SD
1290	1493Mtp1	Touriga Douro	1493	Touriga nacional	PRT	IBER	IBER	W	H	N	NoC	No	SD
904	2182Mtp1	Toutrissin	2182	Toutrissine	DZA	MAGH	MAGH	T	H	B	NoC	No	SD
903	2183Mtp1	Tre Voto	2183	Tre voto	ITA	ITAP	ITAP	T	F	B	NoC	No	SD
2044	0Mtp1135	Trebbiano Emiliano	3333	Trebbiano Emiliano	ITA	ITAP	ITAP	W	H	B	NoC	No	SD
761	2413Mtp1	Trebbiano giallo	2413	Trebbiano giallo	ITA	ITAP	ITAP	W	H	B	NoC	No	SD
2043	0Mtp1136	Trebbiano Perugino	3326	Trebbiano Perugino	ITA	ITAP	ITAP	W	H	B	NoC	No	SD
1405	1281Mtp1	Trebbiano romagnolo	1281	Trebbiano romagnolo	ITA	ITAP	ITAP	W	H	B	NoC	No	SD
760	2414Mtp1	Trebbiano spoletino	2414	Trebbiano spoletino	ITA	ITAP	ITAP	W	H	B	NoC	No	SD
1325	1424Mtp1	Treixadura	1424	Treixadura	ESP	IBER	IBER	W	H	B	NoC	No	SD
89	784Mtp1	Trentham Black	784	Trentham black faux			nondet	T	H	N	NoC	No	SD
208	59Mtp4	Folle blanche n°3	59	Trepat	FRA	WEUR	WCEUR	W	H	N	NoC	No	SD
863	224Mtp6	Verrot moussu	224	Tressot	FRA	WEUR	WCEUR	W	H	N	NoC	No	SD
759	2415Mtp1	Trevisana nera	2415	Trevisana nera	ITA	ITAP	ITAP	WT	H	N	NoC	No	SD
2042	0Mtp1141	Tricana	3377	Tricana = H 6-52-226	PRT	IBER	IBER	T	H	B	NoC	No	SL
1537	1021Mtp1	Trieste	1021	Trieste = Pirovano 299	ITA	ITAP	ITAP	T	H	B	NoC	No	SD
1531	1041Mtp1	Tripoli	1041	Tripoli = Pirovano 352	ITA	ITAP	ITAP	T	H	Rs	NoC	No	SD
2041	0Mtp1142	Trippa di lo rosso	3315	Trippa di bo rosso	ITA	ITAP	ITAP	W	H	N	NoC	No	SD
2040	0Mtp1143	Triumph traube	3476	Triumph traube	DEU	CEUR	WCEUR	W	H	B	NoC	No	SD
2002	0Mtp1267	Trobat N	3307	Trobat noir	ESP	IBER	IBER	W	H	N	NoC	No	SD
618	2692Mtp1	Trollinger Muskat	2692	Trollinger Muskat	DEU	CEUR	WCEUR	W	H	N	NoC	Mus	SD
682	260Mtp2	Trousseau	260	Trousseau	FRA	WEUR	WCEUR	W	H	N	NoC	No	SD
881	222Mtp9	Troyen	222	Troyen	FRA	WEUR	WCEUR	W	H	N	NoC	No	SD
1359	1350Mtp1	Trunzo	1350	Trunzo	ITA	ITAP	ITAP	T	H	B	NoC	No	SD
818	2321Mtp1	Tsambato	2321	Tsambato	GRC	BALP	BALK	W	H	N	NoC	No	SD
2039	0Mtp1148	Tscharma	3273	Tscharma	UZB	FEAS	MFEAS	T	H	Rg	NoC	No	SD
160	664Mtp1	Tschetirbak	664	Tschetirbak	UZB	FEAS	MFEAS	T	H	B	NoC	No	SD
742	2471Mtp1	Tita caprei	2471	Tsitsa Kaprei	ROU	EEUR	BALK	T	H	B	NoC	No	SD
637	2668Mtp1	Tzolikoouri	2668	Tsolikouri	GEO	CAUC	EMCA	W	H	B	NoC	No	SD
169	654Mtp1	Tuia-tiche (par erreur)	654	Tuia tiche faux	URS	RUUK	RUUK	WT	F	B	NoC	No	SD
515	2838Mtp1	Tulillah	2838	Tulillah	AUS	NEWO	NEWO	W	H	B	NoC	No	SD
1918	0mtp1576	Turchiena coia	3417	Turchiena coia	BGR	EEUR	BALK	T	F	N	NoC	No	SD
1041	1957Mtp1	Turki	1957	Turki	TUN	MAGH	MAGH	T	H	Rs	NoC	No	SD
1456	1223Mtp1	Courbu noir faux	1223	Txakoli	FRA	WEUR	WCEUR	W	H	N	NoC	No	SD
639	2666Mtp1	Zimliansky noir	2666	Tzimlansky noir	RUS	RUUK	RUUK	W	H	N	NoC	No	SD
2007	0Mtp1235	Zimliansky blanc	2665	Tzimliansky belyi	RUS	RUUK	RUUK	W	H	B	NoC	No	SD
638	2667Mtp1	Tzitzka	2667	Tzitzka	GEO	CAUC	EMCA	W	H	B	NoC	No	SD
106	74Mtp11	Ugni blanc U4	74	Ugni blanc	FRA	WEUR	WCEUR	WT	H	B	NoC	No	SD
1233	1585Mtp1	Blaüer Urben	1585	Urban blau = Schiava gentile	DEU	CEUR	WCEUR	W	H	N	NoC	No	SD
2038	0Mtp1154	Urbanitraube	3480	Urbanitraube noir (Collection Oberlin)	AUT	CEUR	WCEUR	W	H	N	NoC	No	SD
2037	0Mtp1156	Ürmi dinka	3456	Urmi dinka	HUN	EEUR	BALK	W	H	B	NoC	No	SD
707	2539Mtp1	Urreti	2539	Urreti	HUN	EEUR	BALK	W	H	B	NoC	No	SD
2036	0Mtp1157	Uva anis	3614	Uva anis	ARG	NEWO	NEWO	T	H	B	NoC	Aro	SD
1337	1395Mtp3	Uva de Rey	1395	Uva de Rey	ESP	IBER	IBER	WT	H	B	NoC	No	SD
1392	1299Mtp2	Uva di Troïa	1299	Uva di Troia	ITA	ITAP	ITAP	W	H	N	NoC	No	SD
2035	0Mtp1160	Uva di Trojanero	3338	Uva di Trojanero	ITA	ITAP	ITAP	W	H	B	NoC	No	SD
817	2322Mtp2	Uva melona	2322	Uva melona	ITA	ITAP	ITAP	T	H	N	NoC	No	SD
1974	0Mtp142	Bonarda	2358	Uva rara	ITA	ITAP	ITAP	W	H	N	NoC	No	SD
2034	0Mtp1162	Uva Sogra	3638	Uva Sogra	HRV	BALP	BALK	T	H	Rs	NoC	No	SD
1005	2025Mtp1	Valais noir	2025	Valais noir	FRA	WEUR	WCEUR	W	H	N	NoC	No	SD
2033	0Mtp1163	Valderbara	3324	Valderbara	ITA	ITAP	ITAP		H			No	SD
336	368Mtp6	Raisin de Perse	368	Valdiguié	FRA	WEUR	WCEUR	W	H	N	NoC	No	SD
335	369Mtp2	Escouloubre n°1	369	Valdiguié pissaïré	FRA	WEUR	WCEUR	W	H	N	NoC	No	SD
162	660Mtp9	Valensi	660	Valenci blanco	ESP	IBER	IBER	T	H	B	NoC	No	SD
1040	1960Mtp1	Kabyle noir	662	Valensi noir	DZA	MAGH	MAGH	T	H	N	NoC	No	SD
1108	1790Mtp1	Vapsa noir	1790	Vapsa	GRC	BALP	BALK	W	H	N	NoC	No	SD
1961	0Mtp1475	Liali bidona	3343	Vardabouïre	AZE	CAUC	EMCA	T		NR	NoC	No	SD
1925	0mtp1557	OA 47	3281	Variété d'oasis Bou Chemma 46	TUN	MAGH	MAGH	T	H	BR
1940	0mtp1530	OA 28	3232	Variété d'oasis Degache 28	TUN	MAGH	MAGH	T
1939	0mtp1531	OA 30 (6P)	3233	Variété d'oasis Degache 30	TUN	MAGH	MAGH	T
1926	0mtp1554	OA 38	3234	Variété d'oasis Nefta 38	TUN	MAGH	MAGH	T
1946	0mtp1517	OA 1 (6P)	3226	Variété d'oasis Tozeur 1	TUN	MAGH	MAGH	T
1943	0mtp1525	OA 22	3229	Variété d'oasis Tozeur 22	TUN	MAGH	MAGH	T	H
1942	0mtp1527	OA 25	3230	Variété d'oasis Tozeur 25	TUN	MAGH	MAGH	T
1941	0mtp1528	OA 26	3231	Variété d'oasis Tozeur 26	TUN	MAGH	MAGH	T
1945	0mtp1518	OA 7	3282	Variété d'oasis Tozeur 7	TUN	MAGH	MAGH	T
1944	0mtp1519	OA 9	3227	Variété d'oasis Tozeur 9	TUN	MAGH	MAGH	T	H
1924	0mtp1560	OA X	3235	Variété d'oasis X	TUN	MAGH	MAGH	T	F	B	NoC		SD
2032	0Mtp1165	Varuschkin	3348	Varyoshkin	RUS	RUUK	RUUK	WT	H	N	NoC	No	SD
1415	126Mtp2	Vassarga blanc	126	Vassarga bielaia	UZB	FEAS	MFEAS	T	H	B	NoC	No	SD
724	2510Mtp1	Vassarga tchernaia	2510	Vassarga tchernaia	UZB	FEAS	MFEAS	W	F	N	NoC	No	SD
675	2620Mtp2	Vekonyheju	2620	Vékonyhéju	HUN	EEUR	BALK	W	H	B	NoC	No	SD
1901	0Mtp1649	Velika N (11/30 E1)	3418	Velika	BGR	EEUR	BALK	T	H	N	NoC	No	SD
507	284Mtp4	Velteliner rouge	284	Velteliner rouge	AUT	CEUR	WCEUR	W	H	Rs	NoC	No	SD
[truncated: 99 more rows]

## Sheet: codes
1)	Country codes were assigned according to the ISO 3166-1 standard (http://en.wikipedia.org/wiki/ISO_3166-1)
2)	Correspondances among geographic groups, sub-groups, and their respective short names were as follows :
	Group Name	Group Code	Subgroup Name	Subgroup Code	Countries
	Maghreb	MAGH	Maghreb	MAGH	DZA, MAR, TUN
	Iberian Peninsula	IBER	Iberian Peninsula	IBER	ESP, PRT
	Western & Central Europe	WCEUR	Western Europe	WEUR	BEL, FRA, GBR, NLD
			Central Europe	CEUR	AUT, DEU, CHE, CZE, SVK, TCH
	Italian Peninsula	ITAP	Italian Peninsula	ITAP	ITA
	Balkans	BALK	Eastern Europe	EEUR	BGR, HUN, ROU
			Balkan Peninsula	BALP	BIH, CYP, GRC, HRV, SCG, YUG
	Russia & Ukrain	RUUK	Russia & Ukrain	RUUK	MDA, RUS, UKR, URS
	Eastern Mediteranean& Caucasus	EMCA	Caucasus & Turkey	CAUC	ARM, AZE, GEO, TUR
			Near East	NEAS	EGY, ISR, LBN, SYR,
	Middle& Far East	MFEAS	Middle East	MEAS	IRN, YEM
			Central Asia& Far East	FEAS	AFG, CHN, IND, JPN, KAZ, TJK, TKM, UZB
	New World Vineyard	NEWO	New World Vineyard	NEWO	ARG, AUS, CHL, MEX, PER, USA, ZAF
	Non determined	ND	Non determined	ND
3)	Correspondances among the characters that were measured and coded according to the OIV (2009) notation system.
	Characteristic	Level of expression	International Code
	Utilisation of the fruit	Wine grape (W); Table and/or raisin grape (T).	-
	Berry skin colour	White (B); Black (N); Rose (Rs); Grey (G); Red (Rg).	OIV-225
	Berry flesh colour	Non-colored (NoC); Colored (Col).	OIV-231
	Berry flavour	None (No); Muscat (Mus); Aromatic (Aro)	OIV-236
	Presence of seeds	Seeded berry (SD); Seedless berry (SL).	OIV-241
	Sex of flower	Hermaphrodite (H); Female (F); Male (M)	OIV-151
4)	Color codes used for graphical representations
	Geographical groups	Group Code	Groupe Color and number
	Balkans	BALK	1
	Eastern Mediteranean & Caucasus	EMCA	2
	Iberian Peninsula	IBER	3
	Italian Peninsula	ITAP	4
	Maghreb	MAGH	5
	Middle & Far East	MFEAS	6
	New World Vineyards	NEWO	7
	Russia & Ukraina	RUUK	8
	Western & Central Europe	WCEUR	9
		nondet	10
