# Supplementary material for: Genetic structure in cultivated grapevines is linked to geography and human selection
Source: BMC Plant Biol. 2013 Feb 8;13:25. doi: 10.1186/1471-2229-13-25 (PMC3598926; doi:10.1186/1471-2229-13-25)
Supplement: Additional file 4: Table S3 — Geographic and agro-technological characterization of the STRUCTURE subgroups. [file 1471-2229-13-25-S4.xls]

## Sheet: Profil_groupes_Structure
Supplementary Table S3
Geographical and agro-technological characterisation of the STRUCTURE's subgroups
Group		Number of genotypes	Geographic group	Number of plants	% STRUCTURE subgroup	% tot geographic group	Total N	Utility			Skin color			Flesh color			Flavour			Seeds			Sex			Obtentions
									n	%		n	%		n	%		n	%		n	%		n	%		n	%
Total Sample		2096	EMCA	140	0.0667939	1	140	C:	1241	59.208	N:	806	38.4542	Inc:	2027	96.708	Sim:	1920	91.6031	Seeded:	1994	95.1336	H:	1839	87.7385
			BALK	354	0.168893	1	354	T:	656	31.2977	B:	1044	49.8092	Col:	22	1.04962	Mus:	112	5.34351	Seedless:	63	3.00573	F:	172	8.20611	yes:	500	23.855
			IBER:	226	0.107824	1	226	CT:	177	8.44466	Other colors:	214	10.2099	n.d.:	46	2.19466	n.d.:	63	3.00573	n.d.:	39	1.86069	n.d.:	82	3.91221	non ou n.d.:	1596	76.145
			ITAP:	304	0.145038	1	304	nd:	23	1.09733	nd:	32	1.52672
			MAGH:	83	0.0395992	1	83
			MFEAS	82	0.0391221	1	82
			NEWO:	106	0.0505725	1	106
			nd:	29	0.0138359	1	29
			RUUK:	94	0.0448473	1	94
			WCEUR	678	0.323473	1	678
Ks3	S-3.1	419	EMCA	0	0	0		C:	390	93.0788	N:	208	49.642	Inc:	406	96.8974	Sim:	404	96.42	Seeded:	419	100	H:	394	94.0334
			BALK	0	0	0		T:	15	3.57995	B:	201	47.9714	Col:	9	2.14797	Mus:	11	2.6253	Seedless:	0	0	F:	17	4.05728	yes:	89	21.2411
			IBER:	40	0.0954654	0.176991		CT:	13	3.10263	Other colors:	8	1.90931	n.d.:	4	0.954654	n.d.:	4	0.954654	n.d.:	0	0	n.d.:	8	1.90931	n.d.:	330	78.7589
			ITAP:	0	0	0		nd:	1	0.238663	nd:	2	0.477327
			MAGH:	0	0	0
			MFEAS	0	0	0
			NEWO:	8	0.0190931	0.0754717
			nd:	0	0	0
			RUUK:	0	0	0
			WCEUR	371	0.885442	0.547198
	S-3.2		EMCA	93	0.261236	0.664286		C:	67	18.8202	N:	103	28.9326	Inc:	346	97.191	Sim:	334	93.8202	Seeded:	301	84.5506	H:	287	80.618
			BALK	15	0.0421348	0.0423729		T:	252	70.7865	B:	186	52.2472	Col:	1	0.280899	Mus:	4	1.1236	Seedless:	42	11.7978	F:	47	13.2022	yes:	59	16.573
			IBER:	31	0.0870787	0.137168		CT:	31	8.70787	Other colors:	61	17.1348	n.d.:	9	2.52809	n.d.:	18	5.05618	n.d.:	13	3.65169	n.d.:	22	6.17978	n.d.:	297	83.427
			ITAP:	0	0	0		nd:	6	1.68539	nd:	5	1.40449
			MAGH:	36	0.101124	0.433735
			MFEAS	79	0.22191	0.963415
			NEWO:	46	0.129213	0.433962
			nd:	10	0.0280899	0.344828
			RUUK:	35	0.0983146	0.37234
			WCEUR	11	0.0308989	0.0162242
	S-3.3	226	EMCA	2	0.00884956	0.0142857		C:	160	70.7965	N:	56	24.7788	Inc:	224	99.115	Sim:	204	90.2655	Seeded:	224	99.115	H:	193	85.3982
			BALK	173	0.765487	0.488701		T:	46	20.354	B:	127	56.1947	Col:	0	0	Mus:	19	8.40708	Seedless:	1	0.442478	F:	29	12.8319	yes:	50	22.1239
			IBER:	0	0	0		CT:	19	8.40708	Other colors:	32	14.1593	n.d.:	2	0.884956	n.d.:	3	1.32743	n.d.:	1	0.442478	n.d.:	4	1.76991	n.d.:	176	77.8761
			ITAP:	0	0	0		nd:	1	0.442478	nd:	1	0.442478
			MAGH:	0	0	0
			MFEAS	0	0	0
			NEWO:	10	0.0442478	0.0943396
			nd:	4	0.0176991	0.137931
			RUUK:	13	0.0575221	0.138298
			WCEUR	24	0.106195	0.0353982
	non- attrib 3	1095	EMCA	45	0.0410959	0.321429		C:	624	56.9863	N:	439	40.0913	Inc:	1051	95.9817	Sim:	978	89.3151	Seeded:	1050	95.8904	H:	965	88.1279
			BALK	166	0.151598	0.468927		T:	343	31.3242	B:	530	48.4018	Col:	12	1.09589	Mus:	78	7.12329	Seedless:	20	1.82648	F:	79	7.21461	yes:	302	27.5799
			IBER:	155	0.141553	0.685841		CT:	114	10.411	Other colors:	102	9.31507	n.d.:	32	2.92237	n.d.:	38	3.47032	n.d.:	25	2.28311	n.d.:	51	4.65753	n.d.:	793	72.4201
			ITAP:	304	0.277626	1		nd:	14	1.27854	nd:	24	2.19178
			MAGH:	47	0.0429224	0.566265
			MFEAS	3	0.00273973	0.0365854
			NEWO:	42	0.0383562	0.396226
			nd:	15	0.0136986	0.517241
			RUUK:	46	0.0420091	0.489362
			WCEUR	272	0.248402	0.40118
Ks5	S-5.1	97	EMCA	0	0	0		C:	52	53.6082	N:	26	26.8041	Inc:	97	100	Sim:	97	100	Seeded:	97	100	H:	87	89.6907
			BALK	4	0.0412371	0.0112994		T:	28	28.866	B:	60	61.8557	Col:	0	0	Mus:	0	0	Seedless:	0	0	F:	9	9.27835	yes:	3	3.09278
			IBER:	67	0.690722	0.29646		CT:	16	16.4948	Other colors:	11	11.3402	n.d.:	0	0	n.d.:	0	0	n.d.:	0	0	n.d.:	1	1.03093	n.d.:	94	96.9072
			ITAP:	1	0.0103093	0.00328947		nd:	1	1.03093	nd:	0	0
			MAGH:	16	0.164948	0.192771
			MFEAS	0	0	0
			NEWO:	0	0	0
			nd:	2	0.0206186	0.0689655
			RUUK:	0	0	0
			WCEUR	7	0.0721649	0.0103245
	S-5.2	153	EMCA	50	0.326797	0.357143		C:	25	16.3399	N:	34	22.2222	Inc:	148	96.732	Sim:	142	92.8105	Seeded:	129	84.3137	H:	113	73.8562
			BALK	7	0.0457516	0.019774		T:	110	71.8954	B:	89	58.1699	Col:	0	0	Mus:	0	0	Seedless:	16	10.4575	F:	28	18.3007	yes:	11	7.18954
			IBER:	0	0	0		CT:	13	8.49673	Other colors:	27	17.6471	n.d.:	5	3.26797	n.d.:	11	7.18954	n.d.:	8	5.22876	n.d.:	12	7.84314	n.d.:	142	92.8105
			ITAP:	0	0	0		nd:	5	3.26797	nd:	3	1.96078
			MAGH:	0	0	0
			MFEAS	68	0.444444	0.829268
			NEWO:	8	0.0522876	0.0754717
			nd:	0	0	0
			RUUK:	20	0.130719	0.212766
			WCEUR	0	0	0
	S-5.3	298	EMCA	0	0	0		C:	281	94.2953	N:	156	52.349	Inc:	288	96.6443	Sim:	289	96.9799	Seeded:	298	100	H:	277	92.953
			BALK	0	0	0		T:	7	2.34899	B:	134	44.9664	Col:	7	2.34899	Mus:	6	2.01342	Seedless:	0	0	F:	16	5.36913	yes:	60	20.1342
			IBER:	3	0.0100671	0.0132743		CT:	9	3.02013	Other colors:	6	2.01342	n.d.:	3	1.00671	n.d.:	3	1.00671	n.d.:	0	0	n.d.:	5	1.67785	n.d.:	238	79.8658
			ITAP:	0	0	0		nd:	1	0.33557	nd:	2	0.671141
			MAGH:	0	0	0
			MFEAS	0	0	0
			NEWO:	4	0.0134228	0.0377358
			nd:	0	0	0
			RUUK:	0	0	0
			WCEUR	291	0.97651	0.429204
	S-5.4	104	EMCA	1	0.00961538	0.00714286		C:	15	14.4231	N:	26	25	Inc:	104	100	Sim:	70	67.3077	Seeded:	100	96.1538	H:	99	95.1923
			BALK	25	0.240385	0.0706215		T:	83	79.8077	B:	58	55.7692	Col:	0	0	Mus:	31	29.8077	Seedless:	3	2.88462	F:	3	2.88462	yes:	78	75
			IBER:	2	0.0192308	0.00884956		CT:	6	5.76923	Other colors:	19	18.2692	n.d.:	0	0	n.d.:	3	2.88462	n.d.:	1	0.961538	n.d.:	2	1.92308	n.d.:	26	25
			ITAP:	35	0.336538	0.115132		nd:	0	0	nd:	1	0.961538
			MAGH:	0	0	0
			MFEAS	0	0	0
			NEWO:	18	0.173077	0.169811
			nd:	2	0.0192308	0.0689655
			RUUK:	1	0.00961538	0.0106383
			WCEUR	20	0.192308	0.0294985
	S-5.5	165	EMCA	2	0.0121212	0.0142857		C:	137	83.0303	N:	44	26.6667	Inc:	163	98.7879	Sim:	163	98.7879	Seeded:	164	99.3939	H:	138	83.6364
			BALK	124	0.751515	0.350282		T:	12	7.27273	B:	94	56.9697	Col:	0	0	hER:	1	0.606061	Seedless:	0	0	F:	24	14.5455	yes:	9	5.45455
			IBER:	0	0	0		CT:	15	9.09091	Other colors:	26	15.7576	n.d.:	2	1.21212	n.d.:	1	0.606061	n.d.:	1	0.606061	n.d.:	3	1.81818	n.d.:	156	94.5455
			ITAP:	1	0.00606061	0.00328947		nd:	1	0.606061	nd:	1	0.606061
			MAGH:	0	0	0
			MFEAS	0	0	0
			NEWO:	1	0.00606061	0.00943396
			nd:	2	0.0121212	0.0689655
			RUUK:	14	0.0848485	0.148936
			WCEUR	21	0.127273	0.0309735
	non- attrib 5	1279	EMCA	87	0.0680219	0.621429		C:	731	57.154	N:	520	40.6568	Inc:	1227	95.9343	Sim:	1159	90.6177	Seeded:	1206	94.2924	H:	1125	87.9593
			BALK	194	0.151681	0.548023		T:	416	32.5254	B:	609	47.6153	Col:	15	1.17279	Mus:	75	5.86396	Seedless:	44	3.44019	F:	92	7.19312	yes:	339	26.5051
			IBER:	154	0.120407	0.681416		CT:	118	9.22596	Other colors:	126	9.85145	n.d.:	37	2.89289	n.d.:	45	3.51837	n.d.:	29	2.2674	n.d.:	62	4.84754	n.d.:	940	73.4949
			ITAP:	267	0.208757	0.878289		nd:	14	1.09461	nd:	25	1.95465
			MAGH:	67	0.0523847	0.807229
			MFEAS	14	0.0109461	0.170732
			NEWO:	75	0.0586396	0.707547
			nd:	23	0.0179828	0.793103
			RUUK:	59	0.0461298	0.62766
			WCEUR	339	0.265051	0.5
