# Supplementary material for: Genetic structure in cultivated grapevines is linked to geography and human selection
Source: BMC Plant Biol. 2013 Feb 8;13:25. doi: 10.1186/1471-2229-13-25 (PMC3598926; doi:10.1186/1471-2229-13-25)
Supplement: Additional file 7: Table S5 — Geographic and agro-technological characterization of the Ward subgroups. [file 1471-2229-13-25-S7.xls]

## Sheet: Profil_groupes_DarWin
Supplementary Table S5
Geographical and agro-technological characterisation of the Ward's subgroups
Group		Number of genotypes	Geographic group				Utility			Berry color			Flesh color			Flavour			Seeds			Sex			Obtentions
				Number of plants	% Ward subgroup	% tot geographic group		n	%		n	%		n	%		n	%		n	%		n	%		n	%
Total Sample		2096	BALP:	149	7.10878	100	C:	1241	59.208	N:	806	38.4542	Inc:	2027	96.708	Sim:	1920	91.6031	Seeded:	1994	95.1336	H:	1839	87.7385	non:		0
			CAUC:	89	4.24618	100	T:	656	31.2977	B:	1044	49.8092	Col:	22	1.04962	Mus:	112	5.34351	Seedless:	63	3.00573	F:	172	8.20611	yes:	500	23.855
			CEUR:	111	5.2958	100	CT:	177	8.44466	Other colors:	214	10.2099	n.d.:	46	2.19466	n.d.:	63	3.00573	n.d.:	39	1.86069	n.d.:	82	3.91221	n.d.:	1596	76.145
			EEUR:	205	9.78053	100	nd:	23	1.09733	nd:	32	1.52672
			FEAS:	53	2.52863	100
			IBER:	226	10.7824	100
			ITAP:	304	14.5038	100
			MAGH:	83	3.95992	100
			MEAS:	29	1.38359	100
			NEAS:	51	2.43321	100
			NEWO:	106	5.05725	100
			nondet	29	1.38359	100
			RUUK:	94	4.48473	100
			WEUR:	567	27.0515	100
Ward Kw=3	W-3.1	719	BALP:	11	1.5299	7.38255	C:	628	87.3435	N:	375	52.1558	Inc:	689	95.8275	Sim:	687	95.5494	Seeded:	710	98.7483	H:	660	91.7942	non:		0
			CAUC:	2	0.278164	2.24719	T:	48	6.67594	B:	311	43.2545	Col:	13	1.80807	Mus:	13	1.80807	Seedless:	0	0	F:	33	4.58971	yes:	121	16.8289
			CEUR:	75	10.4312	67.5676	CT:	37	5.14604	Other colors:	23	3.19889	n.d.:	17	2.36439	n.d.:	19	2.64256	n.d.:	9	1.25174	n.d.:	26	3.61613	n.d.:	598	83.1711
			EEUR:	16	2.22531	7.80488	nd:	6	0.834492	nd:	10	1.39082
			FEAS:	0	0	0
			IBER:	83	11.5438	36.7257
			ITAP:	118	16.4117	38.8158
			MAGH:	9	1.25174	10.8434
			MEAS:	3	0.417246	10.3448
			NEAS:	0	0	0
			NEWO:	12	1.66898	11.3208
			nondet	6	0.834492	20.6897
			RUUK:	9	1.25174	9.57447
			WEUR:	375	52.1558	66.1376
	W-3.2	797	BALP:	80	10.0376	53.6913	C:	330	41.4053	N:	287	36.01	Inc:	765	95.9849	Sim:	748	93.8519	Seeded:	719	90.2133	H:	665	83.4379	non:		0
			CAUC:	72	9.03388	80.8989	T:	365	45.7967	B:	397	49.8118	Col:	7	0.878294	Mus:	13	1.63112	Seedless:	51	6.399	F:	85	10.665	yes:	118	14.8055
			CEUR:	5	0.627353	4.5045	CT:	90	11.2923	Other colors:	96	12.0452	n.d.:	25	3.13676	n.d.:	36	4.51694	n.d.:	27	3.3877	n.d.:	47	5.89711	n.d.:	679	85.1945
			EEUR:	35	4.39147	17.0732	nd:	12	1.50565	nd:	18	2.25847
			FEAS:	52	6.52447	98.1132
			IBER:	124	15.5583	54.8673
			ITAP:	84	10.5395	27.6316
			MAGH:	69	8.65747	83.1325
			MEAS:	25	3.13676	86.2069
			NEAS:	48	6.02258	94.1176
			NEWO:	53	6.64994	50
			nondet	15	1.88206	51.7241
			RUUK:	65	8.15558	69.1489
			WEUR:	70	8.78294	12.3457
	W-3.3	580	BALP:	58	10	38.9262	C:	283	48.7931	N:	144	24.8276	Inc:	573	98.7931	Sim:	486	83.7931	Seeded:	565	97.4138	H:	514	88.6207	non:		0
			CAUC:	15	2.58621	16.8539	T:	243	41.8966	B:	336	57.931	Col:	2	0.344828	Mus:	86	14.8276	Seedless:	12	2.06897	F:	54	9.31034	yes:	261	45
			CEUR:	31	5.34483	27.9279	CT:	50	8.62069	Other colors:	96	16.5517	n.d.:	5	0.862069	n.d.:	8	1.37931	n.d.:	3	0.517241	n.d.:	12	2.06897	n.d.:	319	55
			EEUR:	154	26.5517	75.122	nd:	4	0.689655	nd:	4	0.689655
			FEAS:	1	0.172414	1.88679
			IBER:	19	3.27586	8.40708
			ITAP:	102	17.5862	33.5526
			MAGH:	5	0.862069	6.0241
			MEAS:	1	0.172414	3.44828
			NEAS:	3	0.517241	5.88235
			NEWO:	41	7.06897	38.6792
			nondet	8	1.37931	27.5862
			RUUK:	20	3.44828	21.2766
			WEUR:	122	21.0345	21.5168
Ward Kw= 5	W-5.1	521	BALP:	58	11.1324	38.9262	C:	287	55.0864	N:	214	41.0749	Inc:	498	95.5854	Sim:	497	95.3935	Seeded:	502	96.3532	H:	443	85.0288	non:	0	0
			CAUC:	53	10.1727	59.5506	T:	158	30.3263	B:	258	49.5202	Col:	6	1.15163	Mus:	4	0.767754	Seedless:	5	0.959693	F:	48	9.21305	yes:	59	11.3244
			CEUR:	5	0.959693	4.5045	CT:	70	13.4357	Other colors:	37	7.10173	n.d.:	17	3.26296	n.d.:	20	3.83877	n.d.:	14	2.68714	n.d.:	30	5.75816	n.d.:	462	88.6756
			EEUR:	26	4.9904	12.6829	nd:	6	1.15163	nd:	12	2.30326
			FEAS:	6	1.15163	11.3208
			IBER:	117	22.4568	51.7699
			ITAP:	62	11.9002	20.3947
			MAGH:	50	9.59693	60.241
			MEAS:	4	0.767754	13.7931
			NEAS:	6	1.15163	11.7647
			NEWO:	13	2.4952	12.2642
			nondet	11	2.11132	37.931
			RUUK:	48	9.21305	51.0638
			WEUR:	62	11.9002	10.9347
	W-5.2	276	BALP:	22	7.97101	14.7651	C:	43	15.5797	N:	73	26.4493	Inc:	267	96.7391	Sim:	251	90.942	Seeded:	217	78.6232	H:	222	80.4348	non:	0	0
			CAUC:	19	6.88406	21.3483	T:	207	75	B:	139	50.3623	Col:	1	0.362319	Mus:	8	2.89855	Seedless:	46	16.6667	F:	37	13.4058	yes:	59	21.3768
			CEUR:	0	0	0	CT:	20	7.24638	Other colors:	58	21.0145	n.d.:	8	2.89855	n.d.:	17	6.15942	n.d.:	13	4.71014	n.d.:	17	6.15942	n.d.:	217	78.6232
			EEUR:	9	3.26087	4.39024	nd:	6	2.17391	nd:	6	2.17391
			FEAS:	46	16.6667	86.7925
			IBER:	7	2.53623	3.09735
			ITAP:	22	7.97101	7.23684
			MAGH:	19	6.88406	22.8916
			MEAS:	21	7.6087	72.4138
			NEAS:	42	15.2174	82.3529
			NEWO:	40	14.4928	37.7358
			nondet	4	1.44928	13.7931
			RUUK:	17	6.15942	18.0851
			WEUR:	8	2.89855	1.41093
	W-5.3	719	BALP:	11	1.5299	7.38255	C:	628	87.3435	N:	375	52.1558	Inc:	689	95.8275	Sim:	686	95.4103	Seeded:	710	98.7483	H:	660	91.7942	non:	0	0
			CAUC:	2	0.278164	2.24719	T:	48	6.67594	B:	311	43.2545	Col:	13	1.80807	Mus:	6	0.834492	Seedless:	0	0	F:	33	4.58971	yes:	121	16.8289
			CEUR:	75	10.4312	67.5676	CT:	37	5.14604	Other colors:	23	3.19889	n.d.:	17	2.36439	n.d.:	27	3.75522	n.d.:	9	1.25174	n.d.:	26	3.61613	n.d.:	598	83.1711
			EEUR:	16	2.22531	7.80488	nd:	6	0.834492	nd:	10	1.39082
			FEAS:	0	0	0
			IBER:	83	11.5438	36.7257
			ITAP:	118	16.4117	38.8158
			MAGH:	9	1.25174	10.8434
			MEAS:	3	0.417246	10.3448
			NEAS:	0	0	0
			NEWO:	12	1.66898	11.3208
			nondet	6	0.834492	20.6897
			RUUK:	9	1.25174	9.57447
			WEUR:	375	52.1558	66.1376
	W-5.4	360	BALP:	18	5	12.0805	C:	114	31.6667	N:	84	23.3333	Inc:	358	99.4444	Sim:	272	75.5556	Seeded:	347	96.3889	H:	329	91.3889	non:	0	0
			CAUC:	7	1.94444	7.86517	T:	217	60.2778	B:	210	58.3333	Col:	1	0.277778	Mus:	69	19.1667	Seedless:	12	3.33333	F:	26	7.22222	yes:	234	65
			CEUR:	20	5.55556	18.018	CT:	27	7.5	Other colors:	64	17.7778	n.d.:	1	0.277778	n.d.:	19	5.27778	n.d.:	1	0.277778	n.d.:	5	1.38889	n.d.:	126	35
			EEUR:	68	18.8889	33.1707	nd:	2	0.555556	nd:	2	0.555556
			FEAS:	1	0.277778	1.88679
			IBER:	17	4.72222	7.52212
			ITAP:	78	21.6667	25.6579
			MAGH:	3	0.833333	3.61446
			MEAS:	0	0	0
			NEAS:	2	0.555556	3.92157
			NEWO:	38	10.5556	35.8491
			nondet	7	1.94444	24.1379
			RUUK:	4	1.11111	4.25532
			WEUR:	97	26.9444	17.1076
	W-5.5	220	BALP:	40	18.1818	26.8456	C:	169	76.8182	N:	60	27.2727	Inc:	215	97.7273	Sim:	214	97.2727	Seeded:	218	99.0909	H:	185	84.0909	non:	0	0
			CAUC:	8	3.63636	8.98876	T:	26	11.8182	B:	126	57.2727	Col:	1	0.454545	Mus:	3	1.36364	Seedless:	0	0	F:	28	12.7273	yes:	27	12.2727
			CEUR:	11	5	9.90991	CT:	23	10.4545	Other colors:	32	14.5455	n.d.:	4	1.81818	n.d.:	3	1.36364	n.d.:	2	0.909091	n.d.:	7	3.18182	n.d.:	193	87.7273
			EEUR:	86	39.0909	41.9512	nd:	2	0.909091	nd:	2	0.909091
			FEAS:	0	0	0
			IBER:	2	0.909091	0.884956
			ITAP:	24	10.9091	7.89474
			MAGH:	2	0.909091	2.40964
			MEAS:	1	0.454545	3.44828
			NEAS:	1	0.454545	1.96078
			NEWO:	3	1.36364	2.83019
			nondet	1	0.454545	3.44828
			RUUK:	16	7.27273	17.0213
			WEUR:	25	11.3636	4.40917
Ward Kw=12	W-12.1	99	BALP	7	7.07071	4.69799	C:	96	96.9697	N:	52	52.5253	Inc:	97	97.9798	Sim:	98	98.9899	Seeded:	99	100	H:	94	94.9495	non:		0
			CAUC	0	0	0	T:	1	1.0101	B:	43	43.4343	Col:	1	1.0101	Mus:	0	0	Seedless:	0	0	F:	3	3.0303	yes:	15	15.1515
			CEUR	11	11.1111	9.90991	CT:	2	2.0202	Other colors:	3	3.0303	n.d.:	1	1.0101	n.d.:	1	1.0101	n.d.:	0	0	n.d.:	2	2.0202	n.d.:	84	84.8485
			EEUR	1	1.0101	0.487805	nd:	0	0	nd:	1	1.0101
			FEAS	0	0	0
			IBER	0	0	0
			ITAP	6	6.06061	1.97368
			MAGH	0	0	0
			MEAS	0	0	0
			NEAS	0	0	0
			NEWO	1	1.0101	0.943396
			nondet	0	0	0
			RUUK	1	1.0101	1.06383
			WEUR	72	72.7273	12.6984
	W-12.2	157	BALP	0	0	0	C:	154	98.0892	N:	91	57.9618	Inc:	157	100	Sim:	156	99.3631	Seeded:	157	100	H:	148	94.2675	non:		0
			CAUC	0	0	0	T:	2	1.27389	B:	62	39.4904	Col:	0	0	Mus:	1	0.636943	Seedless:	0	0	F:	6	3.82166	yes:	27	17.1975
			CEUR	6	3.82166	5.40541	CT:	1	0.636943	Other colors:	4	2.54777	n.d.:	0	0	n.d.:	0	0	n.d.:	0	0	n.d.:	3	1.91083	n.d.:	130	82.8025
			EEUR	1	0.636943	0.487805	nd:	0	0	nd:	0	0
			FEAS	0	0	0
			IBER	22	14.0127	9.73451
			ITAP	7	4.4586	2.30263
			MAGH	0	0	0
			MEAS	0	0	0
			NEAS	0	0	0
			NEWO	3	1.91083	2.83019
			nondet	0	0	0
			RUUK	0	0	0
			WEUR	118	75.1592	20.8113
	W-12.3	220	BALP	40	18.1818	26.8456	C:	169	76.8182	N:	60	27.2727	Inc:	215	97.7273	Sim:	214	97.2727	Seeded:	218	99.0909	H:	185	84.0909	non:		0
			CAUC	8	3.63636	8.98876	T:	26	11.8182	B:	126	57.2727	Col:	0	0	Mus:	3	1.36364	Seedless:	0	0	F:	28	12.7273	yes:	27	12.2727
			CEUR	11	5	9.90991	CT:	23	10.4545	Other colors:	32	14.5455	n.d.:	4	1.81818	n.d.:	3	1.36364	n.d.:	2	0.909091	n.d.:	7	3.18182	n.d.:	193	87.7273
			EEUR	86	39.0909	41.9512	nd:	2	0.909091	nd:	2	0.909091
			FEAS	0	0	0
			IBER	2	0.909091	0.884956
			ITAP	24	10.9091	7.89474
			MAGH	2	0.909091	2.40964
			MEAS	1	0.454545	3.44828
			NEAS	1	0.454545	1.96078
			NEWO	3	1.36364	2.83019
			nondet	1	0.454545	3.44828
			RUUK	16	7.27273	17.0213
			WEUR	25	11.3636	4.40917
	W-12.4	169	BALP	13	7.69231	8.72483	C:	123	72.7811	N:	80	47.3373	Inc:	162	95.858	Sim:	163	96.4497	Seeded:	163	96.4497	H:	153	90.5325	non:		0
			CAUC	7	4.14201	7.86517	T:	27	15.9763	B:	78	46.1538	Col:	3	1.77515	Mus:	1	0.591716	Seedless:	2	1.18343	F:	7	4.14201	yes:	20	11.8343
			CEUR	0	0	0	CT:	19	11.2426	Other colors:	8	4.73373	n.d.:	4	2.36686	n.d.:	5	2.95858	n.d.:	4	2.36686	n.d.:	9	5.32544	n.d.:	149	88.1657
			EEUR	2	1.18343	0.97561	nd:	0	0	nd:	3	1.77515
			FEAS	0	0	0
			IBER	87	51.4793	38.4956
			ITAP	8	4.73373	2.63158
			MAGH	15	8.87574	18.0723
			MEAS	1	0.591716	3.44828
			NEAS	1	0.591716	1.96078
			NEWO	3	1.77515	2.83019
			nondet	0	0	0
			RUUK	5	2.95858	5.31915
			WEUR	27	15.9763	4.7619
	W-12.5	136	BALP	2	1.47059	1.34228	C:	103	75.7353	N:	78	57.3529	Inc:	130	95.5882	Sim:	124	91.1765	Seeded:	133	97.7941	H:	124	91.1765	non:		0
			CAUC	1	0.735294	1.1236	T:	24	17.6471	B:	52	38.2353	Col:	0	0	Mus:	5	3.67647	Seedless:	0	0	F:	6	4.41176	yes:	20	14.7059
			CEUR	10	7.35294	9.00901	CT:	7	5.14706	Other colors:	2	1.47059	n.d.:	6	4.41176	n.d.:	6	4.41176	n.d.:	3	2.20588	n.d.:	6	4.41176	n.d.:	116	85.2941
			EEUR	5	3.67647	2.43902	nd:	1	0.735294	nd:	4	2.94118
			FEAS	0	0	0
			IBER	4	2.94118	1.76991
			ITAP	72	52.9412	23.6842
			MAGH	1	0.735294	1.20482
			MEAS	0	0	0
			NEAS	0	0	0
			NEWO	0	0	0
			nondet	4	2.94118	13.7931
			RUUK	2	1.47059	2.12766
			WEUR	35	25.7353	6.17284
	W-12.6	128	BALP	13	10.1562	8.72483	C:	28	21.875	N:	24	18.75	Inc:	127	99.2188	Sim:	89	69.5312	Seeded:	119	92.9688	H:	117	91.4062	non:		0
			CAUC	6	4.6875	6.74157	T:	85	66.4062	B:	84	65.625	Col:	0	0	Mus:	35	27.3438	Seedless:	8	6.25	F:	9	7.03125	yes:	72	56.25
			CEUR	4	3.125	3.6036	CT:	15	11.7188	Other colors:	19	14.8438	n.d.:	1	0.78125	n.d.:	4	3.125	n.d.:	1	0.78125	n.d.:	2	1.5625	n.d.:	56	43.75
			EEUR	27	21.0938	13.1707	nd:	0	0	nd:	1	0.78125
			FEAS	1	0.78125	1.88679
			IBER	15	11.7188	6.63717
			ITAP	22	17.1875	7.23684
			MAGH	0	0	0
			MEAS	0	0	0
			NEAS	1	0.78125	1.96078
			NEWO	22	17.1875	20.7547
			nondet	2	1.5625	6.89655
			RUUK	2	1.5625	2.12766
			WEUR	13	10.1562	2.29277
	W-12.7	127	BALP	3	2.3622	2.01342	C:	22	17.3228	N:	38	29.9213	Inc:	127	100	Sim:	113	88.9764	Seeded:	124	97.6378	H:	117	92.126	non:		0
			CAUC	1	0.787402	1.1236	T:	102	80.315	B:	66	51.9685	Col:	0	0	Mus:	13	10.2362	Seedless:	3	2.3622	F:	7	5.51181	yes:	98	77.1654
			CEUR	5	3.93701	4.5045	CT:	3	2.3622	Other colors:	22	17.3228	n.d.:	0	0	n.d.:	1	0.787402	n.d.:		0	n.d.:	3	2.3622	n.d.:	29	22.8346
			EEUR	13	10.2362	6.34146	nd:	0	0	nd:	1	0.787402
			FEAS	0	0	0
			IBER	2	1.5748	0.884956
			ITAP	43	33.8583	14.1447
			MAGH	2	1.5748	2.40964
			MEAS	0	0	0
			NEAS	1	0.787402	1.96078
			NEWO	12	9.44882	11.3208
			nondet	3	2.3622	10.3448
			RUUK	1	0.787402	1.06383
			WEUR	41	32.2835	7.23104
	W-12.8	105	BALP	2	1.90476	1.34228	C:	64	60.9524	N:	22	20.9524	Inc:	104	99.0476	Sim:	70	66.6667	Seeded:	104	99.0476	H:	95	90.4762	non:		0
			CAUC	0	0	0	T:	30	28.5714	B:	60	57.1429	Col:	1	0.952381	Mus:	35	33.3333	Seedless:	1	0.952381	F:	10	9.52381	yes:	64	60.9524
			CEUR	11	10.4762	9.90991	CT:	9	8.57143	Other colors:	23	21.9048	n.d.:	0	0	n.d.:	0	0	n.d.:	0	0	n.d.:	0	0	n.d.:	41	39.0476
			EEUR	28	26.6667	13.6585	nd:	2	1.90476	nd:	0	0
			FEAS	0	0	0
			IBER	0	0	0
			ITAP	13	12.381	4.27632
			MAGH	1	0.952381	1.20482
			MEAS	0	0	0
			NEAS	0	0	0
			NEWO	4	3.80952	3.77358
			nondet	2	1.90476	6.89655
			RUUK	1	0.952381	1.06383
			WEUR	43	40.9524	7.58377
	W-12.9	107	BALP	0	0	0	C:	91	85.0467	N:	37	34.5794	Inc:	102	95.3271	Sim:	99	92.5234	Seeded:	105	98.1308	H:	100	93.4579	non:		0
			CAUC	0	0	0	T:	8	7.47664	B:	63	58.8785	Col:	5	4.6729	Mus:	6	5.60748	Seedless:	0	0	F:	4	3.73832	yes:	45	42.0561
			CEUR	44	41.1215	39.6396	CT:	8	7.47664	Other colors:	7	6.54206	n.d.:	0	0	n.d.:	2	1.86916	n.d.:	2	1.86916	n.d.:	3	2.80374	n.d.:	62	57.9439
			EEUR	7	6.54206	3.41463	nd:	0	0	nd:	0	0
			FEAS	0	0	0
			IBER	1	0.934579	0.442478
			ITAP	2	1.86916	0.657895
			MAGH	0	0	0
			MEAS	0	0	0
			NEAS	0	0	0
			NEWO	1	0.934579	0.943396
			nondet	0	0	0
			RUUK	2	1.86916	2.12766
			WEUR	50	46.729	8.81834
	W-12.10	220	BALP	2	0.909091	1.34228	C:	184	83.6364	N:	126	57.2727	Inc:	203	92.2727	Sim:	210	95.4545	Seeded:	216	98.1818	H:	194	88.1818	non:		0
			CAUC	1	0.454545	1.1236	T:	13	5.90909	B:	82	37.2727	Col:	7	3.18182	Mus:	0	0	Seedless:	0	0	F:	14	6.36364	yes:	14	6.36364
			CEUR	4	1.81818	3.6036	CT:	19	8.63636	Other colors:	7	3.18182	n.d.:	10	4.54545	n.d.:	10	4.54545	n.d.:	4	1.81818	n.d.:	10	4.54545	n.d.:	206	93.6364
			EEUR	2	0.909091	0.97561	nd:	4	1.81818	nd:	5	2.27273
			FEAS	0	0	0
			IBER	56	25.4545	24.7788
			ITAP	31	14.0909	10.1974
			MAGH	8	3.63636	9.63855
			MEAS	3	1.36364	10.3448
			NEAS	0	0	0
			NEWO	7	3.18182	6.60377
			nondet	2	0.909091	6.89655
			RUUK	4	1.81818	4.25532
			WEUR	100	45.4545	17.6367
	W-12.11	276	BALP	22	7.97101	14.7651	C:	43	15.5797	N:	73	26.4493	Inc:	267	96.7391	Sim:	251	90.942	Seeded:	217	78.6232	H:	222	80.4348	non:		0
			CAUC	19	6.88406	21.3483	T:	207	75	B:	139	50.3623	Col:	1	0.362319	Mus:	9	3.26087	Seedless:	46	16.6667	F:	37	13.4058	yes:	59	21.3768
			CEUR	0	0	0	CT:	20	7.24638	Other colors:	58	21.0145	n.d.:	8	2.89855	n.d.:	16	5.7971	n.d.:	13	4.71014	n.d.:	17	6.15942	n.d.:	217	78.6232
			EEUR	9	3.26087	4.39024	nd:	6	2.17391	nd:	6	2.17391
			FEAS	46	16.6667	86.7925
			IBER	7	2.53623	3.09735
			ITAP	22	7.97101	7.23684
			MAGH	19	6.88406	22.8916
			MEAS	21	7.6087	72.4138
			NEAS	42	15.2174	82.3529
			NEWO	40	14.4928	37.7358
			nondet	4	1.44928	13.7931
			RUUK	17	6.15942	18.0851
			WEUR	8	2.89855	1.41093
	W-12.12	352	BALP	45	12.7841	30.2013	C:	164	46.5909	N:	134	38.0682	Inc:	336	95.4545	Sim:	334	94.8864	Seeded:	339	96.3068	H:	290	82.3864	non:		0
			CAUC	46	13.0682	51.6854	T:	131	37.2159	B:	180	51.1364	Col:	3	0.852273	Her:	3	0.852273	Seedless:	3	0.852273	F:	41	11.6477	yes:	39	11.0795
			CEUR	5	1.42045	4.5045	CT:	51	14.4886	Other colors:	29	8.23864	n.d.:	13	3.69318	n.d.:	15	4.26136	n.d.:	10	2.84091	n.d.:	21	5.96591	n.d.:	313	88.9205
			EEUR	24	6.81818	11.7073	nd:	6	1.70455	nd:	9	2.55682
			FEAS	6	1.70455	11.3208
			IBER	30	8.52273	13.2743
			ITAP	54	15.3409	17.7632
			MAGH	35	9.94318	42.1687
			MEAS	3	0.852273	10.3448
			NEAS	5	1.42045	9.80392
			NEWO	10	2.84091	9.43396
			nondet	11	3.125	37.931
			RUUK	43	12.2159	45.7447
			WEUR	35	9.94318	6.17284
