# Supplementary material for: Genetic structure in cultivated grapevines is linked to geography and human selection
Source: BMC Plant Biol. 2013 Feb 8;13:25. doi: 10.1186/1471-2229-13-25 (PMC3598926; doi:10.1186/1471-2229-13-25)
Supplement: Additional file 8: Table S6 — Matrix of the Dest among STRUCTURE groups. [file 1471-2229-13-25-S8.xls]

## Sheet: dest_matrices_20109225302222651
	Supplementary Table S6
	Matrice of the Dest among STRUCTURE groups
	Subgroup name			Dest
				S-3.1	S-3.2	S-3.3
	S-3.1				0.217269	0.153364
	S-3.2			0.217269		0.161536
	S-3.3			0.153364	0.161536
				S-5.1	S-5.2	S-5.3	S-5.4	S-5.5
	S-5.1				0.139324	0.251258	0.223042	0.19878
	S-5.2			0.139324		0.256226	0.185696	0.229751
	S-5.3			0.251258	0.256226		0.198157	0.174361
	S-5.4			0.223042	0.185696	0.198157		0.146426
	S-5.5	balkans		0.19878	0.229751	0.174361	0.146426
